# Supplementary material for: Small mammals and associated infections in China: a systematic review and spatial modelling analysis
Source: Lancet Reg Health West Pac. 2024 Dec 18;54:101264. doi: 10.1016/j.lanwpc.2024.101264 (PMC11728903; doi:10.1016/j.lanwpc.2024.101264)
Supplement: Supplementary data 2 [file mmc2.xlsx]

## Sheet: Sheet1
Supplementary data 2. The distribution of small mammals recoreded at the county levels
Order	Family	Genus	species	Province code	City code	County code
RODENTIA	Muridae	Rattus	Rattus norvegicus	23	2305	230506
RODENTIA	Sciuridae	Tamiops	Tamiops swinhoei	51	5132	513224
RODENTIA	Sciuridae	Sciurus	Sciurus vulgaris	21	2103
RODENTIA	Sciuridae	Callosciurus	Callosciurus erythraeus	11	1101
RODENTIA	Sciuridae	Tamiops	Tamiops swinhoei	53	5334	533422
RODENTIA	Pteromyidae	Eupetaurus	Eupetaurus nivamons	53	5333	533324
RODENTIA	Sciuridae	Dremomys	Dremomys rufigenis	53	5305
RODENTIA	Sciuridae	Marmota	Marmota himalayana	51	5133	513334
RODENTIA	Sciuridae	Tamiops	Tamiops swinhoei	53	5329	532901
RODENTIA	Sciuridae	Callosciurus	Callosciurus erythraeus	33	3301
RODENTIA	Sciuridae	Tamiops	Tamiops swinhoei	51	5132	513221
RODENTIA	Sciuridae	Tamiops	Tamiops maritimus	44	4414	441422
RODENTIA	Sciuridae	Tamiops	Tamiops maritimus	44	4414
RODENTIA	Muridae	Apodemus	Apodemus agrarius	11	1102	110229
RODENTIA	Sciuridae	Callosciurus	Callosciurus erythraeus	44	4403
RODENTIA	Sciuridae	Callosciurus	Callosciurus erythraeus	35	3502
RODENTIA	Muridae	Rattus	Rattus rattus	35	3501
RODENTIA	Sciuridae	Callosciurus	Callosciurus erythraeus	51	5101
RODENTIA	Muridae	Apodemus	Apodemus draco	43	4301	430181
RODENTIA	Muridae	Niviventer	Niviventer confucianus	52	5227	522722
RODENTIA	Cricetidae	Myodes	Myodes rutilus	23	2311	231121
RODENTIA	Muridae	Rhombomys	Rhombomys opimus	15	1509	150929
RODENTIA	Dipodidae	Orientallactaga	Orientallactaga sibirica	65	6531	653131
RODENTIA	Cricetidae	Alexandromys	Alexandromys fortis	64	6401	640121
RODENTIA	Muridae	Niviventer	Niviventer andersoni	53	5309
RODENTIA	Muridae	Niviventer	Niviventer eha	53	5306	530629
RODENTIA	Muridae	Niviventer	Niviventer confucianus	52	5203	520323
RODENTIA	Muridae	Apodemus	Apodemus peninsulae	23	2301	230112
RODENTIA	Dipodidae	Pygeretmus	Pygeretmus pumilio	65	6542	654201
RODENTIA	Cricetidae	Alexandromys	Alexandromys fortis	45	4503
RODENTIA	Sciuridae	Dremomys	Dremomys pernyi	53	5333
RODENTIA	Muridae	Niviventer	Niviventer confucianus	45	4506	450621
RODENTIA	Muridae	Niviventer	Niviventer eha	53	5333	533324
RODENTIA	Cricetidae	Tscherskia	Tscherskia triton	23	2301	230112
RODENTIA	Muridae	Apodemus	Apodemus agrarius	23	2301	230112
RODENTIA	Cricetidae	Lasiopodomys	Lasiopodomys brandtii	15	1525	152522
RODENTIA	Sciuridae	Tamiops	Tamiops swinhoei	51	5133	513338
RODENTIA	Muridae	Rattus	Rattus nitidus	51	5118	511827
RODENTIA	Cricetidae	Myodes	Myodes rutilus	23	2308	230833
RODENTIA	Muridae	Niviventer	Niviventer andersoni	53	5306	530629
RODENTIA	Cricetidae	Neodon	Neodon irene	53	5334	533422
RODENTIA	Muridae	Apodemus	Apodemus draco	53	5334	533422
RODENTIA	Muridae	Niviventer	Niviventer confucianus	43	4301	430181
RODENTIA	Sciuridae	Tamias	Tamias sibiricus	23	2311	231121
RODENTIA	Muridae	Niviventer	Niviventer andersoni	53	5333
RODENTIA	Cricetidae	Alexandromys	Alexandromys fortis	23	2311	231121
RODENTIA	Dipodidae	Euchoreutes	Euchoreutes naso	65	6522
RODENTIA	Cricetidae	Eothenomys	Eothenomys chinensis	51	5111	511133
RODENTIA	Muridae	Rhombomys	Rhombomys opimus	65	6527	652701
RODENTIA	Muridae	Apodemus	Apodemus draco	53	5307	530721
RODENTIA	Muridae	Apodemus	Apodemus peninsulae	62	6230	623021
RODENTIA	Cricetidae	Alexandromys	Alexandromys fortis	43	4309	430981
RODENTIA	Cricetidae	Craseomys	Craseomys rufocanus	23	2301	230183
RODENTIA	Dipodidae	Dipus	Dipus sagitta	65	6522
RODENTIA	Muridae	Niviventer	Niviventer fulvescens	51	5132
RODENTIA	Muridae	Apodemus	Apodemus draco	53	5333	533324
RODENTIA	Sciuridae	Tamiops	Tamiops swinhoei	43	4301	430181
RODENTIA	Muridae	Niviventer	Niviventer confucianus	52	5203
RODENTIA	Muridae	Niviventer	Niviventer andersoni	53	5307
RODENTIA	Cricetidae	Eothenomys	Eothenomys cachinus	53	5333	533321
RODENTIA	Muridae	Niviventer	Niviventer fulvescens	45	4510	451025
RODENTIA	Cricetidae	Eothenomys	Eothenomys custos	53	5334
RODENTIA	Cricetidae	Alexandromys	Alexandromys fortis	35	3507	350781
RODENTIA	Muridae	Apodemus	Apodemus peninsulae	23	2311	231121
RODENTIA	Muridae	Apodemus	Apodemus chevrieri	51	5111	511133
RODENTIA	Cricetidae	Neodon	Neodon irene	53	5334
RODENTIA	Sciuridae	Tamiops	Tamiops swinhoei	52	5203	520323
RODENTIA	Sciuridae	Spermophilus	Spermophilus dauricus	15	1525	152522
RODENTIA	Muridae	Niviventer	Niviventer confucianus	51	5134	513436
RODENTIA	Cricetidae	Eothenomys	Eothenomys miletus	53	5307
RODENTIA	Muridae	Niviventer	Niviventer eha	53	5333	533321
RODENTIA	Muridae	Niviventer	Niviventer excelsior	53	5307	530724
RODENTIA	Muridae	Meriones	Meriones libycus	65	6527	652701
RODENTIA	Muridae	Apodemus	Apodemus draco	53	5333	533325
RODENTIA	Cricetidae	Neodon	Neodon irene	53	5329	532922
RODENTIA	Muridae	Niviventer	Niviventer excelsior	53	5334
RODENTIA	Muridae	Apodemus	Apodemus peninsulae	23	2301	230183
RODENTIA	Sciuridae	Tamiops	Tamiops swinhoei	53	5307
RODENTIA	Cricetidae	Phodopus	Phodopus campbelli	15	1525	152524
RODENTIA	Muridae	Apodemus	Apodemus draco	51	5118	511827
RODENTIA	Muridae	Niviventer	Niviventer andersoni	51	5108	510822
RODENTIA	Muridae	Rattus	Rattus norvegicus	65	6527	652701
RODENTIA	Dipodidae	Orientallactaga	Orientallactaga sibirica	15	1525	152524
RODENTIA	Muridae	Meriones	Meriones meridianus	65	6527	652701
RODENTIA	Dipodidae	Orientallactaga	Orientallactaga bullata	65	6522
RODENTIA	Muridae	Meriones	Meriones meridianus	65	6532	653224
RODENTIA	Muridae	Niviventer	Niviventer andersoni	51	5132	513221
RODENTIA	Muridae	Apodemus	Apodemus latronum	51	5133	513338
RODENTIA	Cricetidae	Eothenomys	Eothenomys custos	53	5333	533325
RODENTIA	Muridae	Meriones	Meriones meridianus	15	1509	150929
RODENTIA	Sciuridae	Tamiops	Tamiops swinhoei	53	5333	533325
RODENTIA	Spalacidae	Eospalax	Eospalax smithii	62	6230	623022
RODENTIA	Cricetidae	Eothenomys	Eothenomys custos	53	5307
RODENTIA	Sciuridae	Tamiops	Tamiops swinhoei	53	5306	530629
RODENTIA	Muridae	Apodemus	Apodemus draco	53	5334
RODENTIA	Muridae	Apodemus	Apodemus draco	53	5333
RODENTIA	Cricetidae	Alexandromys	Alexandromys maximowiczii	23	2308	230833
RODENTIA	Cricetidae	Eothenomys	Eothenomys custos	53	5334	533422
RODENTIA	Cricetidae	Caryomys	Caryomys eva	62	6230	623021
RODENTIA	Muridae	Niviventer	Niviventer fulvescens	45	4506	450621
RODENTIA	Muridae	Niviventer	Niviventer confucianus	53	5333	533321
RODENTIA	Cricetidae	Cricetulus	Cricetulus migratorius	65	6527	652701
RODENTIA	Muridae	Micromys	Micromys erythrotis	53	5333	533321
RODENTIA	Sciuridae	Tamiops	Tamiops maritimus	44	4413	441324
RODENTIA	Sciuridae	Sciurus	Sciurus vulgaris	11	1101	110109
RODENTIA	Sciuridae	Tamiops	Tamiops maritimus	44	4403
RODENTIA	Sciuridae	Sciurus	Sciurus vulgaris	21	2102
RODENTIA	Sciuridae	Sciurotamias	Sciurotamias davidianus	11	1101
RODENTIA	Dipodidae	Dipus	Dipus sagitta	65	6523	652325
RODENTIA	Sciuridae	Tamias	Tamias sibiricus	11	1101
RODENTIA	Cricetidae	Eothenomys	Eothenomys cachinus	53	5333
RODENTIA	Muridae	Niviventer	Niviventer confucianus	51	5133	513338
RODENTIA	Muridae	Apodemus	Apodemus agrarius	23	2311	231121
RODENTIA	Dipodidae	Dipus	Dipus sagitta	15	1525	152524
RODENTIA	Cricetidae	Phodopus	Phodopus campbelli	15	1525	152522
RODENTIA	Dipodidae	Orientallactaga	Orientallactaga sibirica	65	6527	652701
RODENTIA	Cricetidae	Alexandromys	Alexandromys fortis	22	2201	220112
RODENTIA	Muridae	Niviventer	Niviventer andersoni	53	5334
RODENTIA	Muridae	Apodemus	Apodemus draco	53	5329	532901
RODENTIA	Muridae	Niviventer	Niviventer fulvescens	52	5203	520323
RODENTIA	Muridae	Niviventer	Niviventer confucianus	53	5329	532901
RODENTIA	Sciuridae	Tamiops	Tamiops swinhoei	53	5334
RODENTIA	Cricetidae	Alexandromys	Alexandromys fortis	23	2308	230833
RODENTIA	Cricetidae	Neodon	Neodon clarkei	53	5333	533324
RODENTIA	Cricetidae	Eolagurus	Eolagurus przewalskii	15	1525	152524
RODENTIA	Sciuridae	Spermophilus	Spermophilus dauricus	15	1525	152524
RODENTIA	Muridae	Niviventer	Niviventer confucianus	51	5118	511827
RODENTIA	Cricetidae	Alexandromys	Alexandromys fortis	23	2308	230881
RODENTIA	Spalacidae	Eospalax	Eospalax fontanierii	62	6230	623021
RODENTIA	Sciuridae	Sciurus	Sciurus vulgaris	11	1101
RODENTIA	Sciuridae	Sciurotamias	Sciurotamias davidianus	13	1301
RODENTIA	Sciuridae	Callosciurus	Callosciurus erythraeus	36	3611	361130
RODENTIA	Sciuridae	Sciurus	Sciurus vulgaris	23	2301
RODENTIA	Sciuridae	Dremomys	Dremomys pernyi	36	3611	361123
RODENTIA	Sciuridae	Ratufa	Ratufa bicolor	53	5328
RODENTIA	Sciuridae	Callosciurus	Callosciurus erythraeus	44	4406	440606
RODENTIA	Sciuridae	Tamiops	Tamiops swinhoei	51	5133	513337
RODENTIA	Cricetidae	Neodon	Neodon fuscus	63	6327	632724
RODENTIA	Sciuridae	Callosciurus	Callosciurus erythraeus	45	4506	450621
RODENTIA	Muridae	Niviventer	Niviventer confucianus	53	5333
RODENTIA	Muridae	Apodemus	Apodemus draco	51	5111	511133
RODENTIA	Muridae	Vernaya	Vernaya fulva	53	5333	533321
RODENTIA	Cricetidae	Allocricetulus	Allocricetulus curtatus	15	1525	152524
RODENTIA	Muridae	Niviventer	Niviventer eha	53	5333	533325
RODENTIA	Sciuridae	Tamias	Tamias sibiricus	23	2301	230112
RODENTIA	Muridae	Niviventer	Niviventer excelsior	51	5133	513338
RODENTIA	Muridae	Apodemus	Apodemus latronum	53	5307
RODENTIA	Cricetidae	Neodon	Neodon clarkei	53	5333
RODENTIA	Dipodidae	Salpingotus	Salpingotus kozlovi	65	6532
RODENTIA	Sciuridae	Tamias	Tamias sibiricus	23	2301	230183
RODENTIA	Muridae	Meriones	Meriones meridianus	65	6521	652101
RODENTIA	Muridae	Rattus	Rattus norvegicus	65	6523	652324
RODENTIA	Muridae	Apodemus	Apodemus chevrieri	53	5307
RODENTIA	Cricetidae	Eothenomys	Eothenomys miletus	53	5307	530724
RODENTIA	Muridae	Leopoldamys	Leopoldamys edwardsi	52	5227	522722
RODENTIA	Muridae	Meriones	Meriones meridianus	65	6529	652901
RODENTIA	Cricetidae	Lasiopodomys	Lasiopodomys brandtii	63	6301
RODENTIA	Muridae	Meriones	Meriones tamariscinus	65	6540	654023
RODENTIA	Muridae	Mus	Mus musculus	65	6501	650121
RODENTIA	Muridae	Apodemus	Apodemus peninsulae	65	6543	654322
RODENTIA	Sciuridae	Dremomys	Dremomys pernyi	53	5307
RODENTIA	Cricetidae	Neodon	Neodon irene	53	5306	530629
RODENTIA	Muridae	Meriones	Meriones meridianus	65	6528	652823
RODENTIA	Muridae	Niviventer	Niviventer andersoni	51	5133	513321
RODENTIA	Sciuridae	Dremomys	Dremomys pernyi	53	5329	532901
RODENTIA	Muridae	Meriones	Meriones meridianus	65	6532	653227
RODENTIA	Sciuridae	Tamias	Tamias sibiricus	65	6543	654321
RODENTIA	Sciuridae	Tamias	Tamias sibiricus	62	6201	620123
RODENTIA	Sciuridae	Marmota	Marmota himalayana	62	6230	623026
RODENTIA	Sciuridae	Callosciurus	Callosciurus erythraeus	32	3211
RODENTIA	Sciuridae	Callosciurus	Callosciurus erythraeus	51	5132
RODENTIA	Sciuridae	Callosciurus	Callosciurus erythraeus	31	3101	310115
RODENTIA	Sciuridae	Tamiops	Tamiops maritimus	53	5328
RODENTIA	Sciuridae	Marmota	Marmota himalayana	63	6327	632722
RODENTIA	Sciuridae	Tamias	Tamias sibiricus	13	1307	130730
RODENTIA	Sciuridae	Dremomys	Dremomys rufigenis	53	5331	533123
RODENTIA	Muridae	Rattus	Rattus norvegicus	62	6206	620602
RODENTIA	Sciuridae	Marmota	Marmota himalayana	62	6230	623027
RODENTIA	Sciuridae	Callosciurus	Callosciurus erythraeus	31	3101
RODENTIA	Muridae	Niviventer	Niviventer confucianus	51	5108	510822
RODENTIA	Sciuridae	Callosciurus	Callosciurus erythraeus	53	5301
RODENTIA	Muridae	Rattus	Rattus norvegicus	44	4404
RODENTIA	Sciuridae	Callosciurus	Callosciurus erythraeus	31	3101	310117
RODENTIA	Sciuridae	Tamias	Tamias sibiricus	14	1409	140925
RODENTIA	Sciuridae	Dremomys	Dremomys pernyi	51	5118	511825
RODENTIA	Sciuridae	Marmota	Marmota himalayana	63	6327
RODENTIA	Sciuridae	Callosciurus	Callosciurus erythraeus	53	5328
RODENTIA	Muridae	Apodemus	Apodemus agrarius	22	2206	220621
RODENTIA	Sciuridae	Tamiops	Tamiops maritimus	44	4401	440184
RODENTIA	Sciuridae	Sciurus	Sciurus vulgaris	11	1101	110116
RODENTIA	Sciuridae	Tamiops	Tamiops maritimus	35	3504	350429
RODENTIA	Hystricidae	Hystrix	Hystrix brachyura	36	3603
RODENTIA	Sciuridae	Marmota	Marmota himalayana	54	5425	542525
RODENTIA	Sciuridae	Sciurotamias	Sciurotamias davidianus	11	1101	110109
RODENTIA	Sciuridae	Callosciurus	Callosciurus erythraeus	33	3305	330522
RODENTIA	Sciuridae	Callosciurus	Callosciurus erythraeus	51	5111	511181
RODENTIA	Muridae	Apodemus	Apodemus agrarius	21	2104	210423
RODENTIA	Sciuridae	Tamiops	Tamiops maritimus	35	3507
RODENTIA	Sciuridae	Marmota	Marmota himalayana	63	6328	632822
RODENTIA	Sciuridae	Tamiops	Tamiops maritimus	44	4402	440224
RODENTIA	Sciuridae	Callosciurus	Callosciurus erythraeus	32	3201
RODENTIA	Sciuridae	Callosciurus	Callosciurus erythraeus	35	3501
RODENTIA	Sciuridae	Marmota	Marmota himalayana	51	5133	513335
RODENTIA	Sciuridae	Tamiops	Tamiops swinhoei	51	5111	511181
RODENTIA	Muridae	Rattus	Rattus norvegicus	44	4403
RODENTIA	Sciuridae	Dremomys	Dremomys pyrrhomerus	43	4308
RODENTIA	Sciuridae	Tamiops	Tamiops maritimus	44	4401
RODENTIA	Sciuridae	Callosciurus	Callosciurus erythraeus	54	5422	542232
RODENTIA	Pteromyidae	Petaurista	Petaurista philippensis	53	5305
RODENTIA	Sciuridae	Callosciurus	Callosciurus erythraeus	45	4501
RODENTIA	Sciuridae	Marmota	Marmota himalayana	63	6327	632725
RODENTIA	Sciuridae	Marmota	Marmota himalayana	65	6532	653201
RODENTIA	Pteromyidae	Petaurista	Petaurista alborufus	61	6107	610730
RODENTIA	Muridae	Rattus	Rattus norvegicus	31	3101
RODENTIA	Muridae	Rattus	Rattus norvegicus	41	4101
RODENTIA	Muridae	Rattus	Rattus andamanensis	44	4401	440113
RODENTIA	Sciuridae	Dremomys	Dremomys pernyi	34	3410	341023
RODENTIA	Sciuridae	Ratufa	Ratufa bicolor	53	5305
RODENTIA	Muridae	Rattus	Rattus norvegicus	44	4401	440113
RODENTIA	Sciuridae	Callosciurus	Callosciurus erythraeus	44	4418	441823
RODENTIA	Sciuridae	Marmota	Marmota sibirica	15	1507	150784
RODENTIA	Sciuridae	Sciurotamias	Sciurotamias davidianus	14	1411	141122
RODENTIA	Sciuridae	Callosciurus	Callosciurus erythraeus	53	5305
RODENTIA	Sciuridae	Tamiops	Tamiops maritimus	36	3609	360925
RODENTIA	Muridae	Apodemus	Apodemus agrarius	11	1101	110109
RODENTIA	Cricetidae	Neodon	Neodon leucurus	63	6328	632822
RODENTIA	Sciuridae	Marmota	Marmota himalayana	51	5132	513221
RODENTIA	Sciuridae	Marmota	Marmota himalayana	51	5132	513224
RODENTIA	Sciuridae	Sciurotamias	Sciurotamias davidianus	61	6110
RODENTIA	Sciuridae	Sciurotamias	Sciurotamias davidianus	13	1303
RODENTIA	Sciuridae	Tamias	Tamias sibiricus	21	2101
RODENTIA	Gliridae	Dryomys	Dryomys nitedula	65	6523	652324
RODENTIA	Sciuridae	Dremomys	Dremomys pyrrhomerus	42	4228
RODENTIA	Sciuridae	Marmota	Marmota himalayana	63	6325	632524
RODENTIA	Muridae	Apodemus	Apodemus pallipes	61	6101	610122
RODENTIA	Hystricidae	Atherurus	Atherurus macrourus	42	4203	420322
RODENTIA	Sciuridae	Callosciurus	Callosciurus erythraeus	42	4203	420322
RODENTIA	Muridae	Rattus	Rattus rattus	44	4453	445381
RODENTIA	Sciuridae	Tamiops	Tamiops swinhoei	51	5114	511423
RODENTIA	Sciuridae	Dremomys	Dremomys pernyi	53	5334	533422
RODENTIA	Cricetidae	Tscherskia	Tscherskia triton	23	2311	231121
RODENTIA	Muridae	Niviventer	Niviventer confucianus	62	6230	623021
RODENTIA	Muridae	Apodemus	Apodemus chevrieri	53	5306	530629
RODENTIA	Muridae	Niviventer	Niviventer confucianus	45	4510	451025
RODENTIA	Muridae	Niviventer	Niviventer andersoni	53	5307	530721
RODENTIA	Spalacidae	Myospalax	Myospalax psilurus	23	2311	231121
RODENTIA	Muridae	Meriones	Meriones chengi	65	6540	654023
RODENTIA	Muridae	Meriones	Meriones chengi	65	6521	652101
RODENTIA	Cricetidae	Cricetulus	Cricetulus kamensis	65	6501	650121
RODENTIA	Muridae	Niviventer	Niviventer eha	53	5307
RODENTIA	Muridae	Niviventer	Niviventer andersoni	51	5134	513424
RODENTIA	Muridae	Rattus	Rattus tanezumi	52	5227	522722
RODENTIA	Muridae	Niviventer	Niviventer andersoni	54	5426	542621
RODENTIA	Muridae	Nesokia	Nesokia indica	65	6528	652825
RODENTIA	Cricetidae	Cricetulus	Cricetulus kamensis	65	6540	654023
RODENTIA	Muridae	Niviventer	Niviventer andersoni	53	5329	532901
RODENTIA	Muridae	Apodemus	Apodemus peninsulae	23	2308	230833
RODENTIA	Muridae	Niviventer	Niviventer andersoni	51	5117	511722
RODENTIA	Muridae	Niviventer	Niviventer andersoni	53	5333	533321
RODENTIA	Muridae	Niviventer	Niviventer confucianus	43	4305	430503
RODENTIA	Muridae	Rattus	Rattus nitidus	51	5132
RODENTIA	Muridae	Niviventer	Niviventer excelsior	51	5111	511133
RODENTIA	Muridae	Meriones	Meriones meridianus	65	6523	652302
RODENTIA	Sciuridae	Tamias	Tamias sibiricus	23	2301	230184
RODENTIA	Muridae	Apodemus	Apodemus latronum	53	5334	533422
RODENTIA	Cricetidae	Microtus	Lasiopodomys socialis	65	6501	650121
RODENTIA	Cricetidae	Lasiopodomys	Lasiopodomys brandtii	62	6207	620721
RODENTIA	Pteromyidae	Petaurista	Petaurista caniceps	53	5333	533321
RODENTIA	Sciuridae	Tamias	Tamias sibiricus	23	2307	230702
RODENTIA	Sciuridae	Dremomys	Dremomys pernyi	33	3301	330110
RODENTIA	Sciuridae	Callosciurus	Callosciurus erythraeus	33	3301	330185
RODENTIA	Sciuridae	Sciurus	Sciurus vulgaris	22	2201	220182
RODENTIA	Cricetidae	Tscherskia	Tscherskia triton	11	1101	110109
RODENTIA	Sciuridae	Ratufa	Ratufa bicolor	53	5305	530522
RODENTIA	Sciuridae	Tamias	Tamias sibiricus	22	2201
RODENTIA	Sciuridae	Callosciurus	Callosciurus erythraeus	45	4501	450109
RODENTIA	Sciuridae	Tamias	Tamias sibiricus	23	2301
RODENTIA	Sciuridae	Tamiops	Tamiops swinhoei	13	1308	130822
RODENTIA	Sciuridae	Callosciurus	Callosciurus erythraeus	37	3702	370212
RODENTIA	Muridae	Rattus	Rattus norvegicus	44	4401
RODENTIA	Hystricidae	Hystrix	Hystrix brachyura	51	5118
RODENTIA	Spalacidae	Rhizomys	Rhizomys pruinosus	53	5323	532322
RODENTIA	Sciuridae	Callosciurus	Callosciurus erythraeus	53	5328	532801
RODENTIA	Muridae	Niviventer	Niviventer fulvescens	44	4412
RODENTIA	Muridae	Rattus	Rattus tanezumi	53	5328
RODENTIA	Spalacidae	Rhizomys	Rhizomys sumatrensis	53	5328
RODENTIA	Muridae	Niviventer	Niviventer confucianus	44	4412
RODENTIA	Muridae	Rattus	Rattus tanezumi	44	4412
RODENTIA	Muridae	Niviventer	Niviventer fulvescens	44	4403
RODENTIA	Spalacidae	Rhizomys	Rhizomys pruinosus	53	5328
RODENTIA	Muridae	Rattus	Rattus nitidus	44	4412
RODENTIA	Muridae	Niviventer	Niviventer eha	53	5334	533422
RODENTIA	Sciuridae	Tamias	Tamias sibiricus	62	6230	623021
RODENTIA	Muridae	Apodemus	Apodemus draco	53	5306	530629
RODENTIA	Cricetidae	Cansumys	Cansumys canus	62	6230	623021
RODENTIA	Muridae	Niviventer	Niviventer excelsior	53	5334	533422
RODENTIA	Cricetidae	Microtus	Microtus ilaeus	65	6501	650121
RODENTIA	Sciuridae	Tamiops	Tamiops swinhoei	45	4510	451025
RODENTIA	Sciuridae	Sciurotamias	Sciurotamias davidianus	14	1408
RODENTIA	Sciuridae	Marmota	Marmota himalayana	54	5425	542524
RODENTIA	Sciuridae	Tamiops	Tamiops maritimus	36	3603	360321
RODENTIA	Muridae	Niviventer	Niviventer confucianus	11	1101	110109
RODENTIA	Sciuridae	Callosciurus	Callosciurus phayrei	53	5331	533123
RODENTIA	Sciuridae	Tamias	Tamias sibiricus	22	2224	222426
RODENTIA	Sciuridae	Marmota	Marmota baibacina	65	6542	654223
RODENTIA	Sciuridae	Callosciurus	Callosciurus erythraeus	34	3410
RODENTIA	Sciuridae	Tamiops	Tamiops swinhoei	11	1101	110109
RODENTIA	Hystricidae	Atherurus	Atherurus macrourus	51	5134	513435
RODENTIA	Hystricidae	Hystrix	Hystrix brachyura	51	5134	513435
RODENTIA	Muridae	Niviventer	Niviventer confucianus	51	5134	513435
RODENTIA	Muridae	Leopoldamys	Leopoldamys edwardsi	51	5134	513435
RODENTIA	Sciuridae	Callosciurus	Callosciurus erythraeus	51	5134	513435
RODENTIA	Sciuridae	Dremomys	Dremomys pyrrhomerus	51	5134	513435
RODENTIA	Sciuridae	Sciurotamias	Sciurotamias davidianus	51	5134	513435
RODENTIA	Pteromyidae	Petaurista	Petaurista alborufus	51	5134	513435
RODENTIA	Sciuridae	Dremomys	Dremomys pyrrhomerus	44	4416	441623
RODENTIA	Hystricidae	Hystrix	Hystrix brachyura	61	6107	610730
RODENTIA	Sciuridae	Sciurus	Sciurus vulgaris	22	2224	222426
RODENTIA	Muridae	Apodemus	Apodemus latronum	53	5333	533321
RODENTIA	Muridae	Apodemus	Apodemus uralensis	65	6543	654322
RODENTIA	Muridae	Niviventer	Niviventer confucianus	53	5307
RODENTIA	Muridae	Apodemus	Apodemus draco	53	5307
RODENTIA	Muridae	Niviventer	Niviventer confucianus	53	5307	530724
RODENTIA	Cricetidae	Neodon	Neodon forresti	53	5334	533422
RODENTIA	Spalacidae	Eospalax	Eospalax smithii	62	6230	623021
RODENTIA	Dipodidae	Salpingotus	Salpingotus crassicauda	65	6523	652302
RODENTIA	Sciuridae	Dremomys	Dremomys lokriah	53	5333	533321
RODENTIA	Cricetidae	Neodon	Neodon irene	51	5133	513338
RODENTIA	Cricetidae	Microtus	Microtus ilaeus	65	6540	654028
RODENTIA	Cricetidae	Lasiopodomys	Lasiopodomys brandtii	62	6206	620623
RODENTIA	Muridae	Rattus	Rattus tanezumi	13	1301	130126
RODENTIA	Cricetidae	Neodon	Neodon irene	53	5333	533325
RODENTIA	Muridae	Rattus	Rattus tanezumi	45	4510	451025
RODENTIA	Cricetidae	Eothenomys	Eothenomys custos	53	5306	530629
RODENTIA	Muridae	Niviventer	Niviventer andersoni	53	5334	533422
RODENTIA	Sciuridae	Spermophilus	Spermophilus erythrogenys	65	6543	654301
RODENTIA	Muridae	Apodemus	Apodemus agrarius	23	2301	230183
RODENTIA	Muridae	Niviventer	Niviventer eha	53	5333
RODENTIA	Sciuridae	Dremomys	Dremomys pernyi	51	5133	513338
RODENTIA	Muridae	Apodemus	Apodemus latronum	53	5307	530724
RODENTIA	Muridae	Rattus	Rattus losea	52	5227	522722
RODENTIA	Muridae	Apodemus	Apodemus chevrieri	53	5334
RODENTIA	Muridae	Niviventer	Niviventer andersoni	51	5133	513332
RODENTIA	Cricetidae	Eothenomys	Eothenomys cachinus	53	5333	533324
RODENTIA	Muridae	Mus	Mus musculus	65	6543	654322
RODENTIA	Cricetidae	Microtus	Lasiopodomys socialis	65	6527	652722
RODENTIA	Spalacidae	Eospalax	Eospalax rufescens	61	6109	610923
RODENTIA	Cricetidae	Neodon	Neodon irene	53	5307	530724
RODENTIA	Muridae	Meriones	Meriones libycus	65	6527	652722
RODENTIA	Sciuridae	Marmota	Marmota himalayana	63	6325	632521
RODENTIA	Muridae	Rattus	Rattus norvegicus	22	2224	222404
RODENTIA	Sciuridae	Callosciurus	Callosciurus erythraeus	41	4101
RODENTIA	Sciuridae	Sciurus	Sciurus vulgaris	37	3709
RODENTIA	Pteromyidae	Petaurista	Petaurista philippensis	53	5328
RODENTIA	Sciuridae	Sciurotamias	Sciurotamias davidianus	11	1101	110116
RODENTIA	Dipodidae	Pygeretmus	Pygeretmus pumilio	65	6523	652324
RODENTIA	Sciuridae	Callosciurus	Callosciurus erythraeus	31	3101	310112
RODENTIA	Sciuridae	Dremomys	Dremomys pernyi	52	5201
RODENTIA	Sciuridae	Ratufa	Ratufa bicolor	53	5307	530721
RODENTIA	Sciuridae	Marmota	Marmota himalayana	63	6302	630223
RODENTIA	Sciuridae	Spermophilus	Spermophilus dauricus	15	1522	152222
RODENTIA	Pteromyidae	Petaurista	Petaurista caniceps	42	4205	420527
RODENTIA	Sciuridae	Callosciurus	Callosciurus quinquestriatus	53	5331	533123
RODENTIA	Sciuridae	Marmota	Marmota baibacina	65	6527	652701
RODENTIA	Sciuridae	Tamiops	Tamiops swinhoei	11	1102	110228
RODENTIA	Sciuridae	Dremomys	Dremomys pernyi	34	3410
RODENTIA	Sciuridae	Tamiops	Tamiops maritimus	53	5328	532801
RODENTIA	Hystricidae	Atherurus	Atherurus macrourus	53	5305	530522
RODENTIA	Sciuridae	Tamias	Tamias sibiricus	11	1101	110109
RODENTIA	Sciuridae	Tamiops	Tamiops maritimus	36	3611	361123
RODENTIA	Muridae	Mus	Mus musculus	31	3101
RODENTIA	Sciuridae	Dremomys	Dremomys pernyi	61	6107	610723
RODENTIA	Sciuridae	Tamiops	Tamiops maritimus	36	3611	361130
RODENTIA	Muridae	Rhombomys	Rhombomys opimus	65	6543	654322
RODENTIA	Sciuridae	Tamias	Tamias sibiricus	13	1307	130732
RODENTIA	Sciuridae	Spermophilus	Spermophilus dauricus	13	1307	130722
RODENTIA	Pteromyidae	Belomys	Belomys pearsonii	53	5328
RODENTIA	Sciuridae	Tamiops	Tamiops maritimus	45	4503	450321
RODENTIA	Sciuridae	Sciurus	Sciurus vulgaris	21	2107	210727
RODENTIA	Sciuridae	Callosciurus	Callosciurus erythraeus	34	3410	341021
RODENTIA	Sciuridae	Sciurus	Sciurus vulgaris	21	2101
RODENTIA	Pteromyidae	Petaurista	Petaurista petaurista	35	3504	350429
RODENTIA	Sciuridae	Callosciurus	Callosciurus erythraeus	34	3401
RODENTIA	Sciuridae	Tamias	Tamias sibiricus	21	2103
LAGOMORPHA	Ochotonidae	Ochotona	Ochotona syrinx	63	6302	630223
LAGOMORPHA	Leporidae	Lepus	Lepus tolai	65	6502	650203
LAGOMORPHA	Ochotonidae	Ochotona	Ochotona curzoniae	51	5133	513333
LAGOMORPHA	Ochotonidae	Ochotona	Ochotona curzoniae	63	6327	632722
LAGOMORPHA	Ochotonidae	Ochotona	Ochotona erythrotis	63	6327
LAGOMORPHA	Ochotonidae	Ochotona	Ochotona curzoniae	63	6301
LAGOMORPHA	Ochotonidae	Ochotona	Ochotona thibetana	53	5334
LAGOMORPHA	Ochotonidae	Ochotona	Ochotona cansus	14	1401	140123
LAGOMORPHA	Ochotonidae	Ochotona	Ochotona thibetana	51	5134	513424
LAGOMORPHA	Ochotonidae	Ochotona	Ochotona cansus	62	6212	621222
LAGOMORPHA	Ochotonidae	Ochotona	Ochotona cansus	63	6302	630225
LAGOMORPHA	Ochotonidae	Ochotona	Ochotona curzoniae	63	6323	632323
LAGOMORPHA	Ochotonidae	Ochotona	Ochotona thibetana	53	5306	530629
LAGOMORPHA	Ochotonidae	Ochotona	Ochotona thibetana	53	5333	533325
LAGOMORPHA	Ochotonidae	Ochotona	Ochotona cansus	63	6326	632625
LAGOMORPHA	Ochotonidae	Ochotona	Ochotona cansus	61	6106	610626
LAGOMORPHA	Ochotonidae	Ochotona	Ochotona forresti	53	5333	533324
LAGOMORPHA	Ochotonidae	Ochotona	Ochotona thibetana	51	5132	513221
LAGOMORPHA	Ochotonidae	Ochotona	Ochotona thibetana	53	5329	532924
LAGOMORPHA	Ochotonidae	Ochotona	Ochotona forresti	53	5333
LAGOMORPHA	Ochotonidae	Ochotona	Ochotona cansus	51	5132	513221
LAGOMORPHA	Ochotonidae	Ochotona	Ochotona cansus	63	6323	632323
LAGOMORPHA	Ochotonidae	Ochotona	Ochotona cansus	51	5133	513331
LAGOMORPHA	Ochotonidae	Ochotona	Ochotona curzoniae	63	6301	630123
LAGOMORPHA	Ochotonidae	Ochotona	Ochotona cansus	63	6326	632622
LAGOMORPHA	Ochotonidae	Ochotona	Ochotona dauurica	15	1525	152522
LAGOMORPHA	Ochotonidae	Ochotona	Ochotona macrotis	53	5333	533325
LAGOMORPHA	Leporidae	Lepus	Lepus yarkandensis	65	6528	652823
LAGOMORPHA	Ochotonidae	Ochotona	Ochotona thibetana	51	5133	513321
LAGOMORPHA	Leporidae	Lepus	Lepus comus	53	5334	533422
LAGOMORPHA	Ochotonidae	Ochotona	Ochotona curzoniae	63	6326	632625
LAGOMORPHA	Ochotonidae	Ochotona	Ochotona curzoniae	63	6322	632224
LAGOMORPHA	Ochotonidae	Ochotona	Ochotona thibetana	53	5334	533422
LAGOMORPHA	Ochotonidae	Ochotona	Ochotona thibetana	53	5307
LAGOMORPHA	Ochotonidae	Ochotona	Ochotona thibetana	53	5307	530724
LAGOMORPHA	Ochotonidae	Ochotona	Ochotona thomasi	63	6326	632622
LAGOMORPHA	Ochotonidae	Ochotona	Ochotona cansus	62	6230	623024
LAGOMORPHA	Ochotonidae	Ochotona	Ochotona curzoniae	51	5133	513332
LAGOMORPHA	Leporidae	Lepus	Lepus timidus	65	6542	654223
LAGOMORPHA	Leporidae	Lepus	Lepus sinensis	32	3201
LAGOMORPHA	Ochotonidae	Ochotona	Ochotona thibetana	51	5101	510129
LAGOMORPHA	Ochotonidae	Ochotona	Ochotona erythrotis	62	6230	623027
LAGOMORPHA	Ochotonidae	Ochotona	Ochotona curzoniae	51	5132	513232
LAGOMORPHA	Ochotonidae	Ochotona	Ochotona curzoniae	63	6322	632222
LAGOMORPHA	Ochotonidae	Ochotona	Ochotona cansus	51	5132	513229
LAGOMORPHA	Leporidae	Lepus	Lepus oiostolus	63	6325	632524
LAGOMORPHA	Ochotonidae	Ochotona	Ochotona curzoniae	63	6326	632626
LAGOMORPHA	Ochotonidae	Ochotona	Ochotona macrotis	53	5334	533422
LAGOMORPHA	Ochotonidae	Ochotona	Ochotona dauurica	61	6106	610626
LAGOMORPHA	Ochotonidae	Ochotona	Ochotona thibetana	53	5333	533321
LAGOMORPHA	Ochotonidae	Ochotona	Ochotona nubrica	54	5426	542627
LAGOMORPHA	Ochotonidae	Ochotona	Ochotona syrinx	63	6302	630225
LAGOMORPHA	Ochotonidae	Ochotona	Ochotona gloveri	63	6327
LAGOMORPHA	Leporidae	Lepus	Lepus tolai	64	6405
LAGOMORPHA	Ochotonidae	Ochotona	Ochotona curzoniae	63	6328	632822
LAGOMORPHA	Ochotonidae	Ochotona	Ochotona thibetana	53	5333
LAGOMORPHA	Ochotonidae	Ochotona	Ochotona thibetana	51	5133	513338
LAGOMORPHA	Ochotonidae	Ochotona	Ochotona forresti	53	5333	533321
LAGOMORPHA	Leporidae	Lepus	Lepus oiostolus	63	6327	632722
LAGOMORPHA	Ochotonidae	Ochotona	Ochotona erythrotis	63	6327	632722
LAGOMORPHA	Leporidae	Lepus	Lepus sinensis	36	3608	360830
LAGOMORPHA	Ochotonidae	Ochotona	Ochotona curzoniae	62	6209	620923
LAGOMORPHA	Ochotonidae	Ochotona	Ochotona cansus	51	5132	513232
LAGOMORPHA	Leporidae	Lepus	Lepus tolai	51	5134	513435
LAGOMORPHA	Leporidae	Lepus	Lepus coreanus	22	2224	222426
LAGOMORPHA	Ochotonidae	Ochotona	Ochotona thibetana	51	5118	511827
LAGOMORPHA	Ochotonidae	Ochotona	Ochotona curzoniae	63	6327
LAGOMORPHA	Ochotonidae	Ochotona	Ochotona iliensis	65	6501	650121
LAGOMORPHA	Ochotonidae	Ochotona	Ochotona thibetana	51	5134	513428
LAGOMORPHA	Leporidae	Lepus	Lepus oiostolus	63	6327	632726
LAGOMORPHA	Leporidae	Lepus	Lepus tolai	11	1101	110116
LAGOMORPHA	Ochotonidae	Ochotona	Ochotona erythrotis	62	6206	620623
LAGOMORPHA	Ochotonidae	Ochotona	Ochotona erythrotis	62	6230	623026
LAGOMORPHA	Leporidae	Lepus	Lepus tibetanus	61	6108
LAGOMORPHA	Ochotonidae	Ochotona	Ochotona erythrotis	53	5334
LAGOMORPHA	Leporidae	Lepus	Lepus oiostolus	63	6327
LAGOMORPHA	Ochotonidae	Ochotona	Ochotona cansus	63	6322	632222
LAGOMORPHA	Ochotonidae	Ochotona	Ochotona syrinx	61	6109	610923
LAGOMORPHA	Ochotonidae	Ochotona	Ochotona thibetana	53	5329	532901
LAGOMORPHA	Leporidae	Lepus	Lepus yarkandensis	65	6528
LAGOMORPHA	Leporidae	Lepus	Lepus oiostolus	63	6328	632822
LAGOMORPHA	Ochotonidae	Ochotona	Ochotona curzoniae	62	6230	623021
LAGOMORPHA	Ochotonidae	Ochotona	Ochotona forresti	53	5307	530721
LAGOMORPHA	Leporidae	Lepus	Lepus mandshuricus	11	1101	110114
LAGOMORPHA	Leporidae	Lepus	Lepus oiostolus	63	6328	632801
LAGOMORPHA	Ochotonidae	Ochotona	Ochotona curzoniae	62	6230	623026
LAGOMORPHA	Ochotonidae	Ochotona	Ochotona curzoniae	63	6325	632524
LAGOMORPHA	Ochotonidae	Ochotona	Ochotona curzoniae	63	6325	632521
LAGOMORPHA	Ochotonidae	Ochotona	Ochotona cansus	63	6325	632524
LAGOMORPHA	Ochotonidae	Ochotona	Ochotona thibetana	51	5101
LAGOMORPHA	Leporidae	Lepus	Lepus tolai	11	1101
LAGOMORPHA	Leporidae	Lepus	Lepus yarkandensis	65	6529	652901
LAGOMORPHA	Ochotonidae	Ochotona	Ochotona curzoniae	54	5401	540122
LAGOMORPHA	Ochotonidae	Ochotona	Ochotona curzoniae	51	5132	513224
LAGOMORPHA	Ochotonidae	Ochotona	Ochotona erythrotis	63	6327	632725
LAGOMORPHA	Ochotonidae	Ochotona	Ochotona thibetana	53	5329
LAGOMORPHA	Leporidae	Lepus	Lepus oiostolus	51	5132	513228
LAGOMORPHA	Ochotonidae	Ochotona	Ochotona dauurica	61	6109	610923
LAGOMORPHA	Ochotonidae	Ochotona	Ochotona curzoniae	63	6327	632723
LAGOMORPHA	Leporidae	Lepus	Lepus tolai	11	1101	110109
LAGOMORPHA	Ochotonidae	Ochotona	Ochotona alpina	15	1507	150724
LAGOMORPHA	Ochotonidae	Ochotona	Ochotona forresti	53	5307	530722
LAGOMORPHA	Ochotonidae	Ochotona	Ochotona macrotis	54	5424	542430
LAGOMORPHA	Ochotonidae	Ochotona	Ochotona koslowi	65	6528	652824
LAGOMORPHA	Ochotonidae	Ochotona	Ochotona thomasi	63	6328	632822
LAGOMORPHA	Leporidae	Lepus	Lepus oiostolus	54	5401	540124
LAGOMORPHA	Ochotonidae	Ochotona	Ochotona macrotis	51	5133	513330
LAGOMORPHA	Leporidae	Lepus	Lepus oiostolus	63	6325	632521
LAGOMORPHA	Ochotonidae	Ochotona	Ochotona curzoniae	62	6207	620722
LAGOMORPHA	Leporidae	Lepus	Lepus sinensis	33	3301	330185
LAGOMORPHA	Leporidae	Lepus	Lepus timidus	15	1507
LAGOMORPHA	Ochotonidae	Ochotona	Ochotona dauurica	15	1507
LAGOMORPHA	Ochotonidae	Ochotona	Ochotona mantchurica	15	1507
LAGOMORPHA	Ochotonidae	Ochotona	Ochotona alpina	23	2311	231182
EULIPOTYPHLA	Erinaceidae	Erinaceus	Erinaceus amurensis	32	3201
EULIPOTYPHLA	Erinaceidae	Erinaceus	Erinaceus amurensis	11	1101	110116
EULIPOTYPHLA	Erinaceidae	Erinaceus	Erinaceus amurensis	37	3702	370282
EULIPOTYPHLA	Erinaceidae	Erinaceus	Erinaceus amurensis	23	2305	230506
EULIPOTYPHLA	Erinaceidae	Erinaceus	Erinaceus amurensis	37	3702	370212
EULIPOTYPHLA	Erinaceidae	Hemiechinus	Hemiechinus auritus	65	6502	650203
EULIPOTYPHLA	Erinaceidae	Erinaceus	Erinaceus amurensis	11	1101
EULIPOTYPHLA	Erinaceidae	Erinaceus	Erinaceus amurensis	32	3206	320682
EULIPOTYPHLA	Erinaceidae	Erinaceus	Erinaceus amurensis	31	3101	310112
EULIPOTYPHLA	Erinaceidae	Erinaceus	Erinaceus amurensis	43	4301
EULIPOTYPHLA	Erinaceidae	Erinaceus	Erinaceus amurensis	32	3213	321323
EULIPOTYPHLA	Erinaceidae	Erinaceus	Erinaceus amurensis	32	3203	320381
EULIPOTYPHLA	Erinaceidae	Erinaceus	Erinaceus amurensis	31	3102	310230
EULIPOTYPHLA	Erinaceidae	Erinaceus	Erinaceus amurensis	37	3711
EULIPOTYPHLA	Erinaceidae	Erinaceus	Erinaceus amurensis	31	3101	310117
EULIPOTYPHLA	Erinaceidae	Erinaceus	Erinaceus amurensis	11	1101	110114
EULIPOTYPHLA	Erinaceidae	Erinaceus	Erinaceus amurensis	21	2101
EULIPOTYPHLA	Erinaceidae	Erinaceus	Erinaceus amurensis	12	1201	120111
EULIPOTYPHLA	Erinaceidae	Erinaceus	Erinaceus amurensis	32	3209	320982
EULIPOTYPHLA	Erinaceidae	Erinaceus	Erinaceus amurensis	34	3401
EULIPOTYPHLA	Erinaceidae	Erinaceus	Erinaceus amurensis	13	1308	130822
EULIPOTYPHLA	Erinaceidae	Erinaceus	Erinaceus amurensis	32	3211	321183
EULIPOTYPHLA	Erinaceidae	Erinaceus	Erinaceus amurensis	33	3306	330681
EULIPOTYPHLA	Erinaceidae	Erinaceus	Erinaceus amurensis	12	1201	120110
EULIPOTYPHLA	Erinaceidae	Erinaceus	Erinaceus amurensis	13	1310
EULIPOTYPHLA	Erinaceidae	Erinaceus	Erinaceus amurensis	32	3201	320115
EULIPOTYPHLA	Erinaceidae	Erinaceus	Erinaceus amurensis	13	1306	130632
EULIPOTYPHLA	Erinaceidae	Erinaceus	Erinaceus amurensis	33	3301
EULIPOTYPHLA	Erinaceidae	Erinaceus	Erinaceus amurensis	41	4101
EULIPOTYPHLA	Erinaceidae	Erinaceus	Erinaceus amurensis	37	3701
EULIPOTYPHLA	Erinaceidae	Erinaceus	Erinaceus amurensis	32	3209	320924
EULIPOTYPHLA	Erinaceidae	Erinaceus	Erinaceus amurensis	32	3208	320831
EULIPOTYPHLA	Erinaceidae	Erinaceus	Erinaceus amurensis	11	1101	110115
EULIPOTYPHLA	Erinaceidae	Erinaceus	Erinaceus amurensis	22	2205	220502
EULIPOTYPHLA	Erinaceidae	Erinaceus	Erinaceus amurensis	31	3101
EULIPOTYPHLA	Erinaceidae	Neotetracus	Neotetracus sinensis	52	5227	522722
EULIPOTYPHLA	Erinaceidae	Neotetracus	Neotetracus sinensis	51	5115	511529
EULIPOTYPHLA	Erinaceidae	Erinaceus	Erinaceus amurensis	31	3101	310115
EULIPOTYPHLA	Erinaceidae	Erinaceus	Erinaceus amurensis	32	3209	320923
EULIPOTYPHLA	Erinaceidae	Erinaceus	Erinaceus amurensis	14	1406
EULIPOTYPHLA	Erinaceidae	Erinaceus	Erinaceus amurensis	33	3301	330185
EULIPOTYPHLA	Erinaceidae	Erinaceus	Erinaceus amurensis	32	3203	320382
EULIPOTYPHLA	Erinaceidae	Erinaceus	Erinaceus amurensis	31	3101	310120
EULIPOTYPHLA	Erinaceidae	Hylomys	Hylomys suillus	53	5323	532331
EULIPOTYPHLA	Erinaceidae	Neotetracus	Neotetracus sinensis	51	5133	513321
EULIPOTYPHLA	Erinaceidae	Erinaceus	Erinaceus amurensis	42	4201
EULIPOTYPHLA	Erinaceidae	Mesechinus	Mesechinus hughi	33	3301
EULIPOTYPHLA	Erinaceidae	Erinaceus	Erinaceus amurensis	13	1302
EULIPOTYPHLA	Erinaceidae	Neotetracus	Neotetracus sinensis	53	5305
EULIPOTYPHLA	Erinaceidae	Neotetracus	Neotetracus sinensis	53	5305	530522
EULIPOTYPHLA	Erinaceidae	Mesechinus	Mesechinus hughi	15	1507
EULIPOTYPHLA	Erinaceidae	Erinaceus	Erinaceus amurensis	22	2224	222426
EULIPOTYPHLA	Erinaceidae	Erinaceus	Erinaceus amurensis	14	1408	140882
EULIPOTYPHLA	Erinaceidae	Erinaceus	Erinaceus amurensis	13	1302	130225
EULIPOTYPHLA	Erinaceidae	Erinaceus	Erinaceus amurensis	11	1101	110109
EULIPOTYPHLA	Erinaceidae	Erinaceus	Erinaceus amurensis	37	3705	370522
EULIPOTYPHLA	Erinaceidae	Erinaceus	Erinaceus amurensis	42	4201	420106
EULIPOTYPHLA	Soricidae	Sorex	Sorex caecutiens	23	2301	230183
EULIPOTYPHLA	Soricidae	Crocidura	Crocidura wuchihensis	45	4510	451025
EULIPOTYPHLA	Soricidae	Anourosorex	Anourosorex squamipes	52	5203	520323
EULIPOTYPHLA	Soricidae	Anourosorex	Anourosorex squamipes	53	5334
EULIPOTYPHLA	Soricidae	Anourosorex	Anourosorex squamipes	51	5118	511827
EULIPOTYPHLA	Soricidae	Anourosorex	Anourosorex squamipes	51	5101
EULIPOTYPHLA	Soricidae	Anourosorex	Anourosorex squamipes	51	5134	513434
EULIPOTYPHLA	Soricidae	Episoriculus	Episoriculus macrurus	53	5333	533324
EULIPOTYPHLA	Soricidae	Episoriculus	Episoriculus macrurus	53	5333	533321
EULIPOTYPHLA	Soricidae	Crocidura	Crocidura tanakae	43	4301	430181
EULIPOTYPHLA	Soricidae	Anourosorex	Anourosorex squamipes	53	5329	532901
EULIPOTYPHLA	Soricidae	Sorex	Sorex thibetanus	53	5334
EULIPOTYPHLA	Soricidae	Sorex	Sorex bedfordiae	62	6230	623021
EULIPOTYPHLA	Soricidae	Anourosorex	Anourosorex squamipes	53	5306	530629
EULIPOTYPHLA	Soricidae	Anourosorex	Anourosorex squamipes	51	5118
EULIPOTYPHLA	Soricidae	Episoriculus	Episoriculus leucops	53	5333	533324
EULIPOTYPHLA	Soricidae	Anourosorex	Anourosorex squamipes	53	5301	530113
EULIPOTYPHLA	Soricidae	Sorex	Sorex bedfordiae	53	5333	533321
EULIPOTYPHLA	Soricidae	Anourosorex	Anourosorex squamipes	53	5309	530923
EULIPOTYPHLA	Soricidae	Anourosorex	Anourosorex squamipes	53	5333	533321
EULIPOTYPHLA	Soricidae	Anourosorex	Anourosorex squamipes	53	5306
EULIPOTYPHLA	Soricidae	Anourosorex	Anourosorex squamipes	53	5307
EULIPOTYPHLA	Soricidae	Episoriculus	Episoriculus macrurus	53	5306	530629
EULIPOTYPHLA	Soricidae	Sorex	Sorex isodon	23	2301	230183
EULIPOTYPHLA	Soricidae	Crocidura	Crocidura tanakae	52	5227	522722
EULIPOTYPHLA	Soricidae	Blarinella	Blarinella wardi	53	5307	530721
EULIPOTYPHLA	Soricidae	Sorex	Sorex bedfordiae	53	5329	532922
EULIPOTYPHLA	Soricidae	Sorex	Sorex bedfordiae	53	5333	533324
EULIPOTYPHLA	Soricidae	Anourosorex	Anourosorex squamipes	61	6109	610923
EULIPOTYPHLA	Soricidae	Blarinella	Blarinella quadraticauda	34	3402	340222
EULIPOTYPHLA	Soricidae	Anourosorex	Anourosorex squamipes	42	4203	420322
EULIPOTYPHLA	Soricidae	Anourosorex	Anourosorex squamipes	51	5118	511824
EULIPOTYPHLA	Soricidae	Anourosorex	Anourosorex squamipes	53	5308	530823
EULIPOTYPHLA	Soricidae	Anourosorex	Anourosorex squamipes	53	5305
EULIPOTYPHLA	Soricidae	Anourosorex	Anourosorex squamipes	53	5325	532530
EULIPOTYPHLA	Soricidae	Sorex	Sorex cansulus	53	5334
EULIPOTYPHLA	Soricidae	Anourosorex	Anourosorex squamipes	53	5333
EULIPOTYPHLA	Soricidae	Blarinella	Blarinella wardi	53	5307
EULIPOTYPHLA	Soricidae	Anourosorex	Anourosorex squamipes	53	5325	532531
EULIPOTYPHLA	Soricidae	Sorex	Sorex bedfordiae	53	5334
EULIPOTYPHLA	Soricidae	Episoriculus	Episoriculus caudatus	53	5333	533325
EULIPOTYPHLA	Soricidae	Blarinella	Blarinella wardi	53	5333	533324
EULIPOTYPHLA	Soricidae	Anourosorex	Anourosorex squamipes	53	5333	533324
EULIPOTYPHLA	Soricidae	Sorex	Sorex bedfordiae	53	5307
EULIPOTYPHLA	Soricidae	Anourosorex	Anourosorex squamipes	53	5309	530925
EULIPOTYPHLA	Soricidae	Anourosorex	Anourosorex squamipes	51	5111	511111
EULIPOTYPHLA	Soricidae	Sorex	Sorex excelsus	51	5133	513338
EULIPOTYPHLA	Soricidae	Sorex	Sorex cansulus	53	5334	533422
EULIPOTYPHLA	Soricidae	Anourosorex	Anourosorex squamipes	13	1301	130102
EULIPOTYPHLA	Soricidae	Episoriculus	Episoriculus macrurus	53	5333	533325
EULIPOTYPHLA	Soricidae	Chodsigoa	Chodsigoa hypsibia	53	5334
EULIPOTYPHLA	Soricidae	Sorex	Sorex cylindricauda	53	5333
EULIPOTYPHLA	Soricidae	Episoriculus	Episoriculus macrurus	53	5329	532901
EULIPOTYPHLA	Soricidae	Episoriculus	Episoriculus leucops	53	5333	533321
EULIPOTYPHLA	Soricidae	Sorex	Sorex bedfordiae	53	5333
EULIPOTYPHLA	Soricidae	Chodsigoa	Chodsigoa parca	52	5227	522722
EULIPOTYPHLA	Soricidae	Crocidura	Crocidura tanakae	45	4506	450621
EULIPOTYPHLA	Soricidae	Anourosorex	Anourosorex squamipes	53	5307	530721
EULIPOTYPHLA	Soricidae	Anourosorex	Anourosorex squamipes	51	5113
EULIPOTYPHLA	Soricidae	Sorex	Sorex cylindricauda	53	5306	530629
EULIPOTYPHLA	Soricidae	Sorex	Sorex cylindricauda	53	5334
EULIPOTYPHLA	Soricidae	Sorex	Sorex thibetanus	53	5334	533422
EULIPOTYPHLA	Soricidae	Blarinella	Blarinella wardi	53	5334
EULIPOTYPHLA	Soricidae	Chodsigoa	Chodsigoa parca	53	5307
EULIPOTYPHLA	Soricidae	Crocidura	Crocidura tanakae	34	3418	341825
EULIPOTYPHLA	Soricidae	Sorex	Sorex bedfordiae	53	5329	532901
EULIPOTYPHLA	Soricidae	Blarinella	Blarinella wardi	53	5333	533321
EULIPOTYPHLA	Soricidae	Blarinella	Blarinella quadraticauda	62	6212	621227
EULIPOTYPHLA	Soricidae	Sorex	Sorex cylindricauda	53	5333	533324
EULIPOTYPHLA	Soricidae	Blarinella	Blarinella wardi	53	5333
EULIPOTYPHLA	Soricidae	Suncus	Suncus murinus	44	4413	441323
EULIPOTYPHLA	Soricidae	Crocidura	Crocidura attenuata	52	5203	520323
EULIPOTYPHLA	Soricidae	Anourosorex	Anourosorex squamipes	53	5331	533102
EULIPOTYPHLA	Soricidae	Sorex	Sorex bedfordiae	53	5334	533422
EULIPOTYPHLA	Soricidae	Sorex	Sorex bedfordiae	53	5333	533325
EULIPOTYPHLA	Soricidae	Episoriculus	Episoriculus macrurus	53	5334
EULIPOTYPHLA	Soricidae	Crocidura	Crocidura vorax	53	5307
EULIPOTYPHLA	Soricidae	Blarinella	Blarinella wardi	53	5306	530629
EULIPOTYPHLA	Soricidae	Episoriculus	Episoriculus leucops	53	5333
EULIPOTYPHLA	Soricidae	Sorex	Sorex excelsus	53	5307	530724
EULIPOTYPHLA	Soricidae	Anourosorex	Anourosorex squamipes	51	5107	510726
EULIPOTYPHLA	Soricidae	Episoriculus	Episoriculus leucops	53	5329	532901
EULIPOTYPHLA	Soricidae	Anourosorex	Anourosorex squamipes	53	5331	533124
EULIPOTYPHLA	Soricidae	Chimarrogale	Chimarrogale styani	53	5333	533321
EULIPOTYPHLA	Soricidae	Sorex	Sorex bedfordiae	53	5306	530629
EULIPOTYPHLA	Soricidae	Blarinella	Blarinella wardi	53	5333	533325
EULIPOTYPHLA	Soricidae	Crocidura	Crocidura lasiura	22	2202	220221
EULIPOTYPHLA	Soricidae	Sorex	Sorex caecutiens	22	2202	220221
EULIPOTYPHLA	Soricidae	Suncus	Suncus murinus	45	4501
EULIPOTYPHLA	Soricidae	Crocidura	Crocidura suaveolens	35	3505	350526
EULIPOTYPHLA	Soricidae	Anourosorex	Anourosorex squamipes	53	5301	530128
EULIPOTYPHLA	Soricidae	Anourosorex	Anourosorex squamipes	62	6230	623021
EULIPOTYPHLA	Soricidae	Blarinella	Blarinella wardi	53	5334	533422
EULIPOTYPHLA	Soricidae	Anourosorex	Anourosorex squamipes	53	5305	530522
EULIPOTYPHLA	Soricidae	Anourosorex	Anourosorex squamipes	53	5333	533325
EULIPOTYPHLA	Soricidae	Blarinella	Blarinella wardi	53	5329	532922
EULIPOTYPHLA	Soricidae	Episoriculus	Episoriculus macrurus	53	5334	533422
EULIPOTYPHLA	Soricidae	Crocidura	Crocidura attenuata	45	4510	451025
EULIPOTYPHLA	Soricidae	Chodsigoa	Chodsigoa hypsibia	62	6230	623021
EULIPOTYPHLA	Soricidae	Anourosorex	Anourosorex squamipes	53	5309	530921
EULIPOTYPHLA	Soricidae	Crocidura	Crocidura vorax	51	5133	513338
EULIPOTYPHLA	Soricidae	Sorex	Sorex cylindricauda	53	5333	533321
EULIPOTYPHLA	Soricidae	Episoriculus	Episoriculus leucops	53	5306	530629
EULIPOTYPHLA	Soricidae	Episoriculus	Episoriculus macrurus	53	5333
EULIPOTYPHLA	Soricidae	Sorex	Sorex cylindricauda	53	5333	533325
EULIPOTYPHLA	Soricidae	Episoriculus	Episoriculus macrurus	53	5307
EULIPOTYPHLA	Soricidae	Crocidura	Crocidura attenuata	53	5305
EULIPOTYPHLA	Soricidae	Episoriculus	Episoriculus leucops	53	5305	530522
EULIPOTYPHLA	Soricidae	Anourosorex	Anourosorex squamipes	53	5305	530523
EULIPOTYPHLA	Soricidae	Episoriculus	Episoriculus caudatus	53	5305	530522
EULIPOTYPHLA	Soricidae	Episoriculus	Episoriculus leucops	53	5305
EULIPOTYPHLA	Soricidae	Crocidura	Crocidura lasiura	23	2301	230112
EULIPOTYPHLA	Soricidae	Sorex	Sorex caecutiens	23	2301	230112
EULIPOTYPHLA	Soricidae	Crocidura	Crocidura vorax	53	5333	533321
EULIPOTYPHLA	Soricidae	Sorex	Sorex thibetanus	51	5133	513338
EULIPOTYPHLA	Soricidae	Chodsigoa	Chodsigoa hypsibia	62	6212	621227
EULIPOTYPHLA	Soricidae	Episoriculus	Episoriculus leucops	53	5333	533325
EULIPOTYPHLA	Soricidae	Crocidura	Crocidura fuliginosa	53	5328	532801
EULIPOTYPHLA	Soricidae	Suncus	Suncus murinus	44	4412
EULIPOTYPHLA	Soricidae	Suncus	Suncus murinus	44	4403
EULIPOTYPHLA	Soricidae	Episoriculus	Episoriculus macrurus	51	5101
EULIPOTYPHLA	Soricidae	Crocidura	Crocidura attenuata	51	5101
EULIPOTYPHLA	Soricidae	Sorex	Sorex bedfordiae	51	5101
EULIPOTYPHLA	Soricidae	Crocidura	Crocidura suaveolens	32	3201
EULIPOTYPHLA	Soricidae	Episoriculus	Episoriculus caudatus	53	5333
EULIPOTYPHLA	Soricidae	Sorex	Sorex thibetanus	62	6230	623021
EULIPOTYPHLA	Talpidae	Uropsilus	Uropsilus investigator	53	5334	533422
EULIPOTYPHLA	Talpidae	Scaptonyx	Scaptonyx fusicaudus	53	5306	530629
EULIPOTYPHLA	Talpidae	Uropsilus	Uropsilus gracilis	53	5306	530629
EULIPOTYPHLA	Talpidae	Uropsilus	Uropsilus soricipes	51	5118	511827
EULIPOTYPHLA	Talpidae	Uropsilus	Uropsilus aequodonenia	51	5133	513322
EULIPOTYPHLA	Talpidae	Uropsilus	Uropsilus gracilis	53	5333	533324
EULIPOTYPHLA	Talpidae	Scaptonyx	Scaptonyx fusicaudus	53	5334
EULIPOTYPHLA	Talpidae	Scaptonyx	Scaptonyx fusicaudus	53	5333	533321
EULIPOTYPHLA	Talpidae	Scaptonyx	Scaptonyx fusicaudus	53	5329	532901
EULIPOTYPHLA	Talpidae	Uropsilus	Uropsilus andersoni	51	5118	511825
EULIPOTYPHLA	Talpidae	Uropsilus	Uropsilus gracilis	53	5333	533325
EULIPOTYPHLA	Talpidae	Uropsilus	Uropsilus gracilis	53	5334	533422
EULIPOTYPHLA	Talpidae	Uropsilus	Uropsilus aequodonenia	51	5133	513324
EULIPOTYPHLA	Talpidae	Uropsilus	Uropsilus gracilis	53	5333
EULIPOTYPHLA	Talpidae	Uropsilus	Uropsilus gracilis	50	5001
EULIPOTYPHLA	Talpidae	Uropsilus	Uropsilus gracilis	51	5118	511827
EULIPOTYPHLA	Talpidae	Uropsilus	Uropsilus investigator	53	5333	533321
EULIPOTYPHLA	Talpidae	Uropsilus	Uropsilus soricipes	51	5134	513434
EULIPOTYPHLA	Talpidae	Scaptonyx	Scaptonyx fusicaudus	53	5334	533422
EULIPOTYPHLA	Talpidae	Scaptonyx	Scaptonyx fusicaudus	53	5307
EULIPOTYPHLA	Talpidae	Uropsilus	Uropsilus gracilis	42	4205	420528
EULIPOTYPHLA	Talpidae	Uropsilus	Uropsilus gracilis	51	5119
EULIPOTYPHLA	Talpidae	Uropsilus	Uropsilus soricipes	51	5118	511825
EULIPOTYPHLA	Talpidae	Uropsilus	Uropsilus gracilis	53	5329	532922
EULIPOTYPHLA	Talpidae	Uropsilus	Uropsilus gracilis	53	5333	533321
EULIPOTYPHLA	Talpidae	Scaptonyx	Scaptonyx fusicaudus	53	5333	533325
EULIPOTYPHLA	Talpidae	Uropsilus	Uropsilus gracilis	53	5307
EULIPOTYPHLA	Talpidae	Scaptonyx	Scaptonyx fusicaudus	53	5329	532922
EULIPOTYPHLA	Talpidae	Scaptonyx	Scaptonyx fusicaudus	53	5333
EULIPOTYPHLA	Talpidae	Uropsilus	Uropsilus investigator	54	5426	542626
EULIPOTYPHLA	Talpidae	Euroscaptor	Euroscaptor micrura	23	2301	230112
EULIPOTYPHLA	Talpidae	Uropsilus	Uropsilus soricipes	51	5132	513223
EULIPOTYPHLA	Talpidae	Uropsilus	Uropsilus soricipes	42	4203	420322
EULIPOTYPHLA	Talpidae	Uropsilus	Uropsilus gracilis	53	5329	532901
SCANDENTIA	Tupaiidae	Tupaia	Tupaia belangeri	53	5328
SCANDENTIA	Tupaiidae	Tupaia	Tupaia belangeri	53	5305
SCANDENTIA	Tupaiidae	Tupaia	Tupaia belangeri	45	4514	451423
SCANDENTIA	Tupaiidae	Tupaia	Tupaia belangeri	53	5329
SCANDENTIA	Tupaiidae	Tupaia	Tupaia belangeri	53	5331	533123
SCANDENTIA	Tupaiidae	Tupaia	Tupaia belangeri	53	5301
SCANDENTIA	Tupaiidae	Tupaia	Tupaia belangeri	53	5329	532901
SCANDENTIA	Tupaiidae	Tupaia	Tupaia belangeri	53	5326	532626
SCANDENTIA	Tupaiidae	Tupaia	Tupaia belangeri	53	5307	530721
SCANDENTIA	Tupaiidae	Tupaia	Tupaia belangeri	53	5323	532331
SCANDENTIA	Tupaiidae	Tupaia	Tupaia belangeri	53	5301	530125
RODENTIA	Sciuridae	Spermophilus	Spermophilus alaschanicus	62
RODENTIA	Sciuridae	Spermophilus	Spermophilus alaschanicus	62	6201	620122
RODENTIA	Sciuridae	Spermophilus	Spermophilus alaschanicus	62	6201	620123
RODENTIA	Sciuridae	Spermophilus	Spermophilus alaschanicus	62	6205	620521
RODENTIA	Sciuridae	Spermophilus	Spermophilus alaschanicus	62	6205	620522
RODENTIA	Sciuridae	Spermophilus	Spermophilus alaschanicus	62	6205	620523
RODENTIA	Sciuridae	Spermophilus	Spermophilus alaschanicus	62	6205	620524
RODENTIA	Sciuridae	Spermophilus	Spermophilus alaschanicus	62	6211	621121
RODENTIA	Sciuridae	Spermophilus	Spermophilus alaschanicus	62	6211	621124
RODENTIA	Sciuridae	Spermophilus	Spermophilus alaschanicus	62	6211	621126
RODENTIA	Sciuridae	Spermophilus	Spermophilus alaschanicus	62	6206	620623
RODENTIA	Sciuridae	Spermophilus	Spermophilus alaschanicus	62	6207	620725
RODENTIA	Sciuridae	Spermophilus	Spermophilus alaschanicus	62	6204	620423
RODENTIA	Sciuridae	Spermophilus	Spermophilus alaschanicus	62	6203	620321
RODENTIA	Sciuridae	Spermophilus	Spermophilus alaschanicus	62	6207	620722
RODENTIA	Sciuridae	Spermophilus	Spermophilus alaschanicus	62	6204	620422
RODENTIA	Sciuridae	Spermophilus	Spermophilus alaschanicus	64	6402	640221
RODENTIA	Sciuridae	Spermophilus	Spermophilus alaschanicus	64	6403	640324
RODENTIA	Sciuridae	Spermophilus	Spermophilus alaschanicus	64	6401	640122
RODENTIA	Sciuridae	Spermophilus	Spermophilus alaschanicus	64
RODENTIA	Sciuridae	Spermophilus	Spermophilus alaschanicus	64	6401	640181
RODENTIA	Sciuridae	Spermophilus	Spermophilus alaschanicus	64	6403	640323
RODENTIA	Sciuridae	Spermophilus	Spermophilus alaschanicus	64	6405	640522
RODENTIA	Sciuridae	Spermophilus	Spermophilus alaschanicus	64	6404	640422
RODENTIA	Sciuridae	Spermophilus	Spermophilus alaschanicus	64	6401
RODENTIA	Sciuridae	Spermophilus	Spermophilus alaschanicus	61	6108	610826
RODENTIA	Sciuridae	Spermophilus	Spermophilus alaschanicus	61	6106	610632
RODENTIA	Sciuridae	Spermophilus	Spermophilus alaschanicus	61	6108	610827
RODENTIA	Sciuridae	Spermophilus	Spermophilus alaschanicus	61	6108	610830
RODENTIA	Sciuridae	Spermophilus	Spermophilus alaschanicus	61	6101
RODENTIA	Sciuridae	Spermophilus	Spermophilus alaschanicus	61	6108
RODENTIA	Sciuridae	Spermophilus	Spermophilus alaschanicus	61	6108	610824
RODENTIA	Sciuridae	Spermophilus	Spermophilus alaschanicus	61	6108	610825
RODENTIA	Sciuridae	Spermophilus	Spermophilus alaschanicus	61	6108	610821
RODENTIA	Sciuridae	Spermophilus	Spermophilus alaschanicus	61	6108	610823
RODENTIA	Sciuridae	Spermophilus	Spermophilus alaschanicus	63
RODENTIA	Sciuridae	Spermophilus	Spermophilus alaschanicus	63	6301
RODENTIA	Sciuridae	Spermophilus	Spermophilus alaschanicus	63	6301	630122
RODENTIA	Sciuridae	Spermophilus	Spermophilus alaschanicus	63	6328	632823
RODENTIA	Sciuridae	Spermophilus	Spermophilus alaschanicus	63	6327	632701
RODENTIA	Sciuridae	Spermophilus	Spermophilus alaschanicus	63	6327	632726
RODENTIA	Sciuridae	Spermophilus	Spermophilus alaschanicus	63	6322	632222
RODENTIA	Sciuridae	Spermophilus	Spermophilus alaschanicus	63	6327
RODENTIA	Sciuridae	Spermophilus	Spermophilus alaschanicus	63	6326	632624
RODENTIA	Sciuridae	Spermophilus	Spermophilus alaschanicus	63	6326	632621
RODENTIA	Sciuridae	Spermophilus	Spermophilus alaschanicus	63	6325	632524
RODENTIA	Sciuridae	Spermophilus	Spermophilus alaschanicus	63	6322	632223
RODENTIA	Sciuridae	Spermophilus	Spermophilus alaschanicus	63	6325	632521
RODENTIA	Sciuridae	Spermophilus	Spermophilus alaschanicus	63	6328
RODENTIA	Sciuridae	Spermophilus	Spermophilus alaschanicus	63	6328	632801
RODENTIA	Sciuridae	Spermophilus	Spermophilus alaschanicus	15
LAGOMORPHA	Ochotonidae	Ochotona	Ochotona alpina	65	6540	654028
LAGOMORPHA	Ochotonidae	Ochotona	Ochotona alpina	65	6543
LAGOMORPHA	Ochotonidae	Ochotona	Ochotona alpina	64	6401	640105
LAGOMORPHA	Ochotonidae	Ochotona	Ochotona alpina	64	6401	640122
LAGOMORPHA	Ochotonidae	Ochotona	Ochotona alpina	65
LAGOMORPHA	Ochotonidae	Ochotona	Ochotona alpina	62
LAGOMORPHA	Ochotonidae	Ochotona	Ochotona alpina	64	6404	640424
LAGOMORPHA	Ochotonidae	Ochotona	Ochotona alpina	64
LAGOMORPHA	Ochotonidae	Ochotona	Ochotona alpina	63	6322	632222
LAGOMORPHA	Ochotonidae	Ochotona	Ochotona alpina	63	6327	632701
LAGOMORPHA	Ochotonidae	Ochotona	Ochotona alpina	63	6301	630121
LAGOMORPHA	Ochotonidae	Ochotona	Ochotona alpina	63	6322	632224
LAGOMORPHA	Ochotonidae	Ochotona	Ochotona alpina	63	6326
LAGOMORPHA	Ochotonidae	Ochotona	Ochotona alpina	63	6325	632521
LAGOMORPHA	Ochotonidae	Ochotona	Ochotona alpina	63	6323	632321
LAGOMORPHA	Ochotonidae	Ochotona	Ochotona alpina	63	6326	632622
LAGOMORPHA	Ochotonidae	Ochotona	Ochotona alpina	63
LAGOMORPHA	Ochotonidae	Ochotona	Ochotona alpina	63	6328	632823
LAGOMORPHA	Ochotonidae	Ochotona	Ochotona alpina	23
RODENTIA	Sciuridae	Marmota	Marmota baibacina	63	6322	632223
RODENTIA	Sciuridae	Marmota	Marmota baibacina	63	6322	632224
RODENTIA	Sciuridae	Marmota	Marmota baibacina	63	6325	632525
RODENTIA	Sciuridae	Marmota	Marmota baibacina	63	6327	632701
RODENTIA	Sciuridae	Marmota	Marmota baibacina	63	6325	632524
RODENTIA	Sciuridae	Marmota	Marmota baibacina	63	6325
RODENTIA	Sciuridae	Marmota	Marmota baibacina	63	6323	632322
RODENTIA	Sciuridae	Marmota	Marmota baibacina	63	6323	632321
RODENTIA	Sciuridae	Marmota	Marmota baibacina	63	6322	632222
RODENTIA	Sciuridae	Marmota	Marmota baibacina	63	6328	632823
RODENTIA	Sciuridae	Marmota	Marmota baibacina	63	6322	632221
RODENTIA	Sciuridae	Marmota	Marmota baibacina	63	6323	632323
RODENTIA	Sciuridae	Marmota	Marmota baibacina	63	6326
RODENTIA	Sciuridae	Marmota	Marmota baibacina	63
RODENTIA	Sciuridae	Marmota	Marmota baibacina	65
EULIPOTYPHLA	Erinaceidae	Erinaceus	Erinaceus amurensis	51
EULIPOTYPHLA	Erinaceidae	Erinaceus	Erinaceus amurensis	43
EULIPOTYPHLA	Erinaceidae	Erinaceus	Erinaceus amurensis	33
EULIPOTYPHLA	Erinaceidae	Erinaceus	Erinaceus amurensis	61
EULIPOTYPHLA	Erinaceidae	Erinaceus	Erinaceus amurensis	41
EULIPOTYPHLA	Erinaceidae	Erinaceus	Erinaceus amurensis	36
EULIPOTYPHLA	Erinaceidae	Erinaceus	Erinaceus amurensis	21
EULIPOTYPHLA	Erinaceidae	Erinaceus	Erinaceus amurensis	37
EULIPOTYPHLA	Erinaceidae	Erinaceus	Erinaceus amurensis	31
EULIPOTYPHLA	Erinaceidae	Erinaceus	Erinaceus amurensis	22
EULIPOTYPHLA	Erinaceidae	Erinaceus	Erinaceus amurensis	11
EULIPOTYPHLA	Erinaceidae	Erinaceus	Erinaceus amurensis	15
EULIPOTYPHLA	Erinaceidae	Erinaceus	Erinaceus amurensis	34
EULIPOTYPHLA	Erinaceidae	Erinaceus	Erinaceus amurensis	13
EULIPOTYPHLA	Erinaceidae	Erinaceus	Erinaceus amurensis	12
EULIPOTYPHLA	Erinaceidae	Erinaceus	Erinaceus amurensis	50
EULIPOTYPHLA	Erinaceidae	Erinaceus	Erinaceus amurensis	42
EULIPOTYPHLA	Erinaceidae	Erinaceus	Erinaceus amurensis	23
EULIPOTYPHLA	Erinaceidae	Erinaceus	Erinaceus amurensis	62
EULIPOTYPHLA	Erinaceidae	Erinaceus	Erinaceus amurensis	14
EULIPOTYPHLA	Erinaceidae	Erinaceus	Erinaceus amurensis	32
EULIPOTYPHLA	Erinaceidae	Erinaceus	Erinaceus amurensis	64
EULIPOTYPHLA	Erinaceidae	Erinaceus	Erinaceus amurensis	35
EULIPOTYPHLA	Erinaceidae	Erinaceus	Erinaceus amurensis	44
EULIPOTYPHLA	Erinaceidae	Erinaceus	Erinaceus amurensis	52
RODENTIA	Muridae	Niviventer	Niviventer andersoni	36	3611	361123
RODENTIA	Muridae	Niviventer	Niviventer andersoni	36	3607	360726
RODENTIA	Muridae	Niviventer	Niviventer andersoni	54
EULIPOTYPHLA	Talpidae	Uropsilus	Uropsilus andersoni	51	5118	511824
EULIPOTYPHLA	Talpidae	Uropsilus	Uropsilus andersoni	51	5134	513435
EULIPOTYPHLA	Talpidae	Uropsilus	Uropsilus andersoni	51	5108	510822
EULIPOTYPHLA	Talpidae	Uropsilus	Uropsilus andersoni	51	5132	513224
RODENTIA	Sciuridae	Callosciurus	Callosciurus quinquestriatus	53	5333	533324
RODENTIA	Sciuridae	Callosciurus	Callosciurus quinquestriatus	53	5301
RODENTIA	Sciuridae	Callosciurus	Callosciurus quinquestriatus	53	5305	530522
RODENTIA	Sciuridae	Callosciurus	Callosciurus quinquestriatus	53	5325	532502
RODENTIA	Sciuridae	Callosciurus	Callosciurus quinquestriatus	53	5333	533321
RODENTIA	Sciuridae	Callosciurus	Callosciurus quinquestriatus	53
RODENTIA	Dipodidae	Stylodipus	Stylodipus andrewsi	64	6401	640122
RODENTIA	Dipodidae	Stylodipus	Stylodipus andrewsi	64	6401	640105
RODENTIA	Dipodidae	Stylodipus	Stylodipus andrewsi	15	1525	152524
RODENTIA	Dipodidae	Stylodipus	Stylodipus andrewsi	15
RODENTIA	Dipodidae	Stylodipus	Stylodipus andrewsi	62
RODENTIA	Dipodidae	Stylodipus	Stylodipus andrewsi	64
RODENTIA	Dipodidae	Stylodipus	Stylodipus andrewsi	61
RODENTIA	Dipodidae	Stylodipus	Stylodipus andrewsi	15	1525	152523
RODENTIA	Dipodidae	Stylodipus	Stylodipus andrewsi	15	1525	152522
RODENTIA	Dipodidae	Stylodipus	Stylodipus andrewsi	15	1525	152501
RODENTIA	Dipodidae	Stylodipus	Stylodipus andrewsi	15	1502	150223
RODENTIA	Dipodidae	Stylodipus	Stylodipus andrewsi	15	1509	150929
RODENTIA	Dipodidae	Stylodipus	Stylodipus andrewsi	15	1501	150125
RODENTIA	Dipodidae	Stylodipus	Stylodipus andrewsi	15	1502	150222
RODENTIA	Dipodidae	Stylodipus	Stylodipus andrewsi	15	1508	150825
RODENTIA	Dipodidae	Stylodipus	Stylodipus andrewsi	15	1506	150624
RODENTIA	Dipodidae	Stylodipus	Stylodipus andrewsi	15	1506	150626
RODENTIA	Sciuridae	Spermophilus	Spermophilus undulatus	65	6540
RODENTIA	Sciuridae	Spermophilus	Spermophilus undulatus	65	6543	654321
RODENTIA	Sciuridae	Spermophilus	Spermophilus undulatus	65	6543
RODENTIA	Sciuridae	Spermophilus	Spermophilus undulatus	65	6543	654325
RODENTIA	Sciuridae	Spermophilus	Spermophilus undulatus	65	6543	654322
RODENTIA	Sciuridae	Spermophilus	Spermophilus undulatus	65	6527	652702
RODENTIA	Sciuridae	Spermophilus	Spermophilus undulatus	23	2327
RODENTIA	Sciuridae	Spermophilus	Spermophilus undulatus	23	2327	232721
RODENTIA	Sciuridae	Spermophilus	Spermophilus undulatus	23	2311	231102
RODENTIA	Sciuridae	Spermophilus	Spermophilus undulatus	23	2308
RODENTIA	Sciuridae	Spermophilus	Spermophilus undulatus	15	1522
EULIPOTYPHLA	Soricidae	Crocidura	Crocidura shantungensis	15	1507	150727
EULIPOTYPHLA	Soricidae	Crocidura	Crocidura shantungensis	37	3702
EULIPOTYPHLA	Soricidae	Crocidura	Crocidura shantungensis	11
EULIPOTYPHLA	Soricidae	Crocidura	Crocidura shantungensis	13
EULIPOTYPHLA	Soricidae	Crocidura	Crocidura shantungensis	37
EULIPOTYPHLA	Soricidae	Crocidura	Crocidura shantungensis	14
EULIPOTYPHLA	Soricidae	Crocidura	Crocidura shantungensis	34
EULIPOTYPHLA	Soricidae	Crocidura	Crocidura shantungensis	32
EULIPOTYPHLA	Soricidae	Crocidura	Crocidura shantungensis	42
EULIPOTYPHLA	Soricidae	Crocidura	Crocidura shantungensis	33
EULIPOTYPHLA	Soricidae	Crocidura	Crocidura shantungensis	23
EULIPOTYPHLA	Soricidae	Crocidura	Crocidura shantungensis	22
EULIPOTYPHLA	Soricidae	Crocidura	Crocidura shantungensis	21
EULIPOTYPHLA	Soricidae	Crocidura	Crocidura shantungensis	38
EULIPOTYPHLA	Soricidae	Crocidura	Crocidura shantungensis	12
EULIPOTYPHLA	Soricidae	Crocidura	Crocidura shantungensis	64
EULIPOTYPHLA	Soricidae	Crocidura	Crocidura shantungensis	61
EULIPOTYPHLA	Soricidae	Crocidura	Crocidura shantungensis	62
EULIPOTYPHLA	Soricidae	Crocidura	Crocidura shantungensis	51
EULIPOTYPHLA	Soricidae	Crocidura	Crocidura shantungensis	52
EULIPOTYPHLA	Soricidae	Crocidura	Crocidura shantungensis	53
EULIPOTYPHLA	Soricidae	Crocidura	Crocidura shantungensis	41
EULIPOTYPHLA	Soricidae	Crocidura	Crocidura shantungensis	50
EULIPOTYPHLA	Soricidae	Crocidura	Crocidura shantungensis	35
EULIPOTYPHLA	Soricidae	Crocidura	Crocidura shantungensis	51	5108	510822
EULIPOTYPHLA	Soricidae	Crocidura	Crocidura shantungensis	23	2310	231083
EULIPOTYPHLA	Soricidae	Crocidura	Crocidura shantungensis	21	2104	210422
EULIPOTYPHLA	Soricidae	Crocidura	Crocidura shantungensis	63
RODENTIA	Sciuridae	Dremomys	Dremomys rufigenis	50	5001	500113
RODENTIA	Sciuridae	Dremomys	Dremomys rufigenis	50	5001	500101
RODENTIA	Sciuridae	Dremomys	Dremomys rufigenis	50	5001	500241
RODENTIA	Sciuridae	Dremomys	Dremomys rufigenis	50	5001	500119
RODENTIA	Sciuridae	Dremomys	Dremomys rufigenis	50	5001	500116
RODENTIA	Sciuridae	Dremomys	Dremomys rufigenis	46	4601
RODENTIA	Sciuridae	Dremomys	Dremomys rufigenis	46	4690	469023
RODENTIA	Sciuridae	Dremomys	Dremomys rufigenis	51	5105	510524
RODENTIA	Sciuridae	Dremomys	Dremomys rufigenis	34	3410
RODENTIA	Sciuridae	Dremomys	Dremomys rufigenis	34	3410	341003
RODENTIA	Sciuridae	Dremomys	Dremomys rufigenis	46	4690	469030
RODENTIA	Sciuridae	Dremomys	Dremomys rufigenis	46	4690	469007
RODENTIA	Sciuridae	Dremomys	Dremomys rufigenis	46	4690	469001
RODENTIA	Sciuridae	Dremomys	Dremomys rufigenis	53
RODENTIA	Sciuridae	Dremomys	Dremomys rufigenis	45
RODENTIA	Sciuridae	Dremomys	Dremomys rufigenis	53	5325	532503
RODENTIA	Sciuridae	Dremomys	Dremomys rufigenis	53	5308	530802
RODENTIA	Sciuridae	Dremomys	Dremomys rufigenis	53	5325	532530
RODENTIA	Sciuridae	Dremomys	Dremomys rufigenis	53	5325	532523
RODENTIA	Sciuridae	Dremomys	Dremomys rufigenis	53	5325	532532
RODENTIA	Sciuridae	Dremomys	Dremomys rufigenis	53	5308	530823
RODENTIA	Sciuridae	Dremomys	Dremomys rufigenis	53	5326	532621
RODENTIA	Sciuridae	Dremomys	Dremomys rufigenis	53	5328	532822
RODENTIA	Sciuridae	Dremomys	Dremomys rufigenis	53	5328	532801
RODENTIA	Sciuridae	Dremomys	Dremomys rufigenis	53	5309	530923
RODENTIA	Sciuridae	Dremomys	Dremomys rufigenis	53	5309	530926
RODENTIA	Sciuridae	Dremomys	Dremomys rufigenis	53	5309	530927
RODENTIA	Sciuridae	Dremomys	Dremomys rufigenis	53	5309	530921
RODENTIA	Sciuridae	Dremomys	Dremomys rufigenis	53	5309
RODENTIA	Sciuridae	Dremomys	Dremomys rufigenis	53	5309	530925
RODENTIA	Sciuridae	Dremomys	Dremomys rufigenis	53	5325	532531
RODENTIA	Sciuridae	Dremomys	Dremomys rufigenis	44	4402	440222
RODENTIA	Sciuridae	Dremomys	Dremomys rufigenis	45	4506	450621
RODENTIA	Sciuridae	Dremomys	Dremomys rufigenis	45	4510	451025
RODENTIA	Sciuridae	Dremomys	Dremomys rufigenis	45	4510	451026
RODENTIA	Sciuridae	Dremomys	Dremomys rufigenis	45	4514	451423
RODENTIA	Sciuridae	Dremomys	Dremomys rufigenis	45	4514	451422
RODENTIA	Sciuridae	Dremomys	Dremomys rufigenis	45	4501
RODENTIA	Sciuridae	Dremomys	Dremomys rufigenis	42	4205	420528
RODENTIA	Sciuridae	Dremomys	Dremomys rufigenis	33	3310	331081
RODENTIA	Sciuridae	Dremomys	Dremomys rufigenis	46	4690	469027
RODENTIA	Sciuridae	Dremomys	Dremomys rufigenis	46	4690	469005
RODENTIA	Sciuridae	Dremomys	Dremomys rufigenis	46	4690	469029
RODENTIA	Sciuridae	Dremomys	Dremomys rufigenis	46	4690	469003
RODENTIA	Sciuridae	Dremomys	Dremomys rufigenis	43
RODENTIA	Hystricidae	Atherurus	Atherurus macrourus	46
RODENTIA	Hystricidae	Atherurus	Atherurus macrourus	51	5118	511824
RODENTIA	Hystricidae	Atherurus	Atherurus macrourus	45
RODENTIA	Hystricidae	Atherurus	Atherurus macrourus	52
RODENTIA	Hystricidae	Atherurus	Atherurus macrourus	50
RODENTIA	Hystricidae	Atherurus	Atherurus macrourus	42
RODENTIA	Hystricidae	Atherurus	Atherurus macrourus	53
RODENTIA	Muridae	Vandeleuria	Vandeleuria oleracea	53
RODENTIA	Muridae	Vandeleuria	Vandeleuria oleracea	53	5301
RODENTIA	Muridae	Vandeleuria	Vandeleuria oleracea	53	5333	533325
RODENTIA	Muridae	Vandeleuria	Vandeleuria oleracea	51
EULIPOTYPHLA	Soricidae	Blarinella	Blarinella quadraticauda	42	4290	429021
EULIPOTYPHLA	Soricidae	Blarinella	Blarinella quadraticauda	51	5118	511824
EULIPOTYPHLA	Soricidae	Blarinella	Blarinella quadraticauda	53
EULIPOTYPHLA	Soricidae	Blarinella	Blarinella quadraticauda	61
EULIPOTYPHLA	Soricidae	Blarinella	Blarinella quadraticauda	62
EULIPOTYPHLA	Soricidae	Blarinella	Blarinella quadraticauda	50
EULIPOTYPHLA	Soricidae	Blarinella	Blarinella quadraticauda	52
RODENTIA	Muridae	Berylmys	Berylmys berdmorei	53
RODENTIA	Muridae	Apodemus	Apodemus nigrus	52
RODENTIA	Muridae	Apodemus	Apodemus nigrus	50
RODENTIA	Sciuridae	Ratufa	Ratufa bicolor	46	4601
RODENTIA	Sciuridae	Ratufa	Ratufa bicolor	46	4690	469030
RODENTIA	Sciuridae	Ratufa	Ratufa bicolor	46	4690	469027
RODENTIA	Sciuridae	Ratufa	Ratufa bicolor	45
RODENTIA	Sciuridae	Ratufa	Ratufa bicolor	53
RODENTIA	Sciuridae	Ratufa	Ratufa bicolor	54
RODENTIA	Sciuridae	Ratufa	Ratufa bicolor	46
RODENTIA	Sciuridae	Ratufa	Ratufa bicolor	53	5309	530927
RODENTIA	Sciuridae	Ratufa	Ratufa bicolor	53	5308	530828
RODENTIA	Sciuridae	Ratufa	Ratufa bicolor	53	5331	533103
RODENTIA	Sciuridae	Ratufa	Ratufa bicolor	53	5331	533123
RODENTIA	Sciuridae	Ratufa	Ratufa bicolor	53	5328	532822
RODENTIA	Sciuridae	Ratufa	Ratufa bicolor	53	5328	532801
RODENTIA	Sciuridae	Ratufa	Ratufa bicolor	53	5309	530926
RODENTIA	Sciuridae	Ratufa	Ratufa bicolor	53	5308	530802
RODENTIA	Sciuridae	Ratufa	Ratufa bicolor	53	5328	532823
RODENTIA	Sciuridae	Ratufa	Ratufa bicolor	53	5309	530923
RODENTIA	Sciuridae	Ratufa	Ratufa bicolor	53	5331	533122
RODENTIA	Sciuridae	Ratufa	Ratufa bicolor	53	5331	533124
RODENTIA	Sciuridae	Ratufa	Ratufa bicolor	53	5331	533102
RODENTIA	Sciuridae	Ratufa	Ratufa bicolor	45	4514	451423
RODENTIA	Sciuridae	Ratufa	Ratufa bicolor	45	4510	451026
RODENTIA	Sciuridae	Ratufa	Ratufa bicolor	45	4510	451025
RODENTIA	Sciuridae	Ratufa	Ratufa bicolor	45	4514	451422
RODENTIA	Sciuridae	Ratufa	Ratufa bicolor	45	4506	450621
RODENTIA	Sciuridae	Ratufa	Ratufa bicolor	45	4501
RODENTIA	Sciuridae	Ratufa	Ratufa bicolor	46	4690	469003
RODENTIA	Sciuridae	Ratufa	Ratufa bicolor	46	4602	460200
RODENTIA	Sciuridae	Ratufa	Ratufa bicolor	46	4690	469001
RODENTIA	Sciuridae	Ratufa	Ratufa bicolor	46	4690	469028
RODENTIA	Sciuridae	Ratufa	Ratufa bicolor	46	4690	469026
RODENTIA	Muridae	Rattus	Rattus rattus	36	3609	360921
RODENTIA	Muridae	Rattus	Rattus rattus	36	3611	361126
RODENTIA	Muridae	Rattus	Rattus rattus	50	5001	500119
RODENTIA	Muridae	Rattus	Rattus rattus	35	3507	350782
RODENTIA	Muridae	Rattus	Rattus rattus	46	4601
RODENTIA	Muridae	Rattus	Rattus rattus	52	5226	522632
RODENTIA	Muridae	Rattus	Rattus rattus	52	5226	522634
RODENTIA	Muridae	Rattus	Rattus rattus	52	5226	522629
RODENTIA	Muridae	Rattus	Rattus rattus	35	3504	350426
RODENTIA	Muridae	Rattus	Rattus rattus	33	3303
RODENTIA	Muridae	Rattus	Rattus rattus	21	2102
RODENTIA	Muridae	Rattus	Rattus rattus	12	1201	120225
RODENTIA	Muridae	Rattus	Rattus rattus	44	4412
RODENTIA	Muridae	Rattus	Rattus rattus	53	5331	533102
RODENTIA	Muridae	Rattus	Rattus rattus	37	3707	370781
RODENTIA	Muridae	Rattus	Rattus rattus	54	5423	542334
RODENTIA	Muridae	Rattus	Rattus rattus	54	5426	542624
RODENTIA	Muridae	Rattus	Rattus rattus	54	5423	542335
RODENTIA	Muridae	Rattus	Rattus rattus	23	2307	230722
RODENTIA	Muridae	Rattus	Rattus rattus	54	5423	542324
RODENTIA	Muridae	Rattus	Rattus rattus	45	4510	451031
RODENTIA	Muridae	Rattus	Rattus rattus	54	5422	542232
RODENTIA	Muridae	Rattus	Rattus rattus	36	3610	361023
RODENTIA	Muridae	Rattus	Rattus rattus	52	5227	522701
RODENTIA	Muridae	Rattus	Rattus rattus	46	4690	469030
RODENTIA	Muridae	Rattus	Rattus rattus	46	4690	469027
RODENTIA	Muridae	Rattus	Rattus rattus	46	4690	469007
RODENTIA	Muridae	Rattus	Rattus rattus	46	4690	469001
RODENTIA	Muridae	Rattus	Rattus rattus	46	4690	469003
RODENTIA	Muridae	Rattus	Rattus rattus	53	5107	510727
RODENTIA	Muridae	Rattus	Rattus rattus	64	6401	640181
RODENTIA	Muridae	Rattus	Rattus rattus	64	6403
RODENTIA	Muridae	Rattus	Rattus rattus	64	6401	640121
RODENTIA	Muridae	Rattus	Rattus rattus	64	6401
RODENTIA	Muridae	Rattus	Rattus rattus	52	5223	522301
RODENTIA	Muridae	Rattus	Rattus rattus	52	5227	522728
RODENTIA	Muridae	Rattus	Rattus rattus	52	5227	522723
RODENTIA	Muridae	Rattus	Rattus rattus	52	5227	522727
RODENTIA	Muridae	Rattus	Rattus rattus	53	5309	530923
RODENTIA	Muridae	Rattus	Rattus rattus	53	5303	530381
RODENTIA	Muridae	Rattus	Rattus rattus	53	5309	530927
RODENTIA	Muridae	Rattus	Rattus rattus	53	5308	530802
RODENTIA	Muridae	Rattus	Rattus rattus	53	5329	532923
RODENTIA	Muridae	Rattus	Rattus rattus	53	5301	530129
RODENTIA	Muridae	Rattus	Rattus rattus	53	5309	530921
RODENTIA	Muridae	Rattus	Rattus rattus	53	5331	533124
RODENTIA	Muridae	Rattus	Rattus rattus	53	5309	530926
RODENTIA	Muridae	Rattus	Rattus rattus	53	5307	530721
RODENTIA	Muridae	Rattus	Rattus rattus	53	5325	532530
RODENTIA	Muridae	Rattus	Rattus rattus	53	5325	532523
RODENTIA	Muridae	Rattus	Rattus rattus	53	5309	530922
RODENTIA	Muridae	Rattus	Rattus rattus	63	6327	632701
RODENTIA	Muridae	Rattus	Rattus rattus	53	5329
RODENTIA	Muridae	Rattus	Rattus rattus	53	5325	532532
RODENTIA	Muridae	Rattus	Rattus rattus	53	5305
RODENTIA	Muridae	Rattus	Rattus rattus	53	5329	532925
RODENTIA	Muridae	Rattus	Rattus rattus	53	5325	532502
RODENTIA	Muridae	Rattus	Rattus rattus	53	5333	533321
RODENTIA	Muridae	Rattus	Rattus rattus	53	5333
RODENTIA	Muridae	Rattus	Rattus rattus	53	5333	533324
RODENTIA	Muridae	Rattus	Rattus rattus	35	3501	350181
RODENTIA	Muridae	Rattus	Rattus rattus	35	3507	350783
RODENTIA	Muridae	Rattus	Rattus rattus	35	3505	350583
RODENTIA	Muridae	Rattus	Rattus rattus	35	3506	350623
RODENTIA	Muridae	Rattus	Rattus rattus	35	3506	350624
RODENTIA	Muridae	Rattus	Rattus rattus	35	3505
RODENTIA	Muridae	Rattus	Rattus rattus	35	3506	350681
RODENTIA	Muridae	Rattus	Rattus rattus	44	4414	441403
RODENTIA	Muridae	Rattus	Rattus rattus	44	4402
RODENTIA	Muridae	Rattus	Rattus rattus	44	4418
RODENTIA	Muridae	Rattus	Rattus rattus	44	4451	445122
RODENTIA	Muridae	Rattus	Rattus rattus	44	4401
RODENTIA	Muridae	Rattus	Rattus rattus	44	4408	440882
RODENTIA	Muridae	Rattus	Rattus rattus	44	4408	440823
RODENTIA	Muridae	Rattus	Rattus rattus	44	4408	440881
RODENTIA	Muridae	Rattus	Rattus rattus	44	4409	440982
RODENTIA	Muridae	Rattus	Rattus rattus	44	4409
RODENTIA	Muridae	Rattus	Rattus rattus	44	4417
RODENTIA	Muridae	Rattus	Rattus rattus	44	4407	440781
RODENTIA	Muridae	Rattus	Rattus rattus	44	4412	441225
RODENTIA	Muridae	Rattus	Rattus rattus	44	4412	441283
RODENTIA	Muridae	Rattus	Rattus rattus	44	4406	440607
RODENTIA	Muridae	Rattus	Rattus rattus	44	4401	440184
RODENTIA	Muridae	Rattus	Rattus rattus	44	4420	442000
RODENTIA	Muridae	Rattus	Rattus rattus	44	4406	440606
RODENTIA	Muridae	Rattus	Rattus rattus	44	4401	440183
RODENTIA	Muridae	Rattus	Rattus rattus	44	4452	445281
RODENTIA	Muridae	Rattus	Rattus rattus	44	4405
RODENTIA	Muridae	Rattus	Rattus rattus	44	4414	441423
RODENTIA	Muridae	Rattus	Rattus rattus	44	4414	441422
RODENTIA	Muridae	Rattus	Rattus rattus	44	4416	441621
RODENTIA	Muridae	Rattus	Rattus rattus	44	4416	441624
RODENTIA	Muridae	Rattus	Rattus rattus	44	4416	441623
RODENTIA	Muridae	Rattus	Rattus rattus	44	4402	440205
RODENTIA	Muridae	Rattus	Rattus rattus	44	4418	441882
RODENTIA	Muridae	Rattus	Rattus rattus	44	4402	440222
RODENTIA	Muridae	Rattus	Rattus rattus	44	4413	441303
RODENTIA	Muridae	Rattus	Rattus rattus	44	4415	441521
RODENTIA	Muridae	Rattus	Rattus rattus	44	4419
RODENTIA	Muridae	Rattus	Rattus rattus	45	4501
RODENTIA	Muridae	Rattus	Rattus rattus	45	4503
RODENTIA	Muridae	Rattus	Rattus rattus	45	4505	450521
RODENTIA	Muridae	Rattus	Rattus rattus	45	4510	451026
RODENTIA	Muridae	Rattus	Rattus rattus	45	4514	451423
RODENTIA	Muridae	Rattus	Rattus rattus	45	4510	451025
RODENTIA	Muridae	Rattus	Rattus rattus	45	4507	450722
RODENTIA	Muridae	Rattus	Rattus rattus	45	4514	451481
RODENTIA	Muridae	Rattus	Rattus rattus	43	4312	431223
RODENTIA	Muridae	Rattus	Rattus rattus	43	4312	431227
RODENTIA	Muridae	Rattus	Rattus rattus	43	4312	431222
RODENTIA	Muridae	Rattus	Rattus rattus	43	4331
RODENTIA	Muridae	Rattus	Rattus rattus	43	4312	431230
RODENTIA	Muridae	Rattus	Rattus rattus	43	4312	431229
RODENTIA	Muridae	Rattus	Rattus rattus	43	4312	431281
RODENTIA	Muridae	Rattus	Rattus rattus	43	4305	430523
RODENTIA	Muridae	Rattus	Rattus rattus	43	4312	431224
RODENTIA	Muridae	Rattus	Rattus rattus	54	5423	542336
RODENTIA	Muridae	Rattus	Rattus rattus	21	2102	210202
RODENTIA	Muridae	Rattus	Rattus rattus	21	2102	210203
RODENTIA	Muridae	Rattus	Rattus rattus	21	2102	210204
RODENTIA	Muridae	Rattus	Rattus rattus	21	2102	210211
RODENTIA	Muridae	Rattus	Rattus rattus	21	2102	210212
RODENTIA	Muridae	Rattus	Rattus rattus	21	2102	210213
RODENTIA	Muridae	Rattus	Rattus rattus	21	2102	210224
RODENTIA	Muridae	Rattus	Rattus rattus	21	2102	210281
RODENTIA	Muridae	Rattus	Rattus rattus	21	2102	210282
RODENTIA	Muridae	Rattus	Rattus rattus	21	2102	210283
RODENTIA	Muridae	Rattus	Rattus rattus	42	4201
RODENTIA	Muridae	Rattus	Rattus rattus	42	4202	420281
RODENTIA	Muridae	Rattus	Rattus rattus	42	4206
RODENTIA	Muridae	Rattus	Rattus rattus	21	2101
RODENTIA	Muridae	Rattus	Rattus rattus	21	2114	211422
RODENTIA	Muridae	Rattus	Rattus rattus	15	1504
RODENTIA	Muridae	Rattus	Rattus rattus	32	3205	320581
RODENTIA	Muridae	Rattus	Rattus rattus	32	3205
RODENTIA	Muridae	Rattus	Rattus rattus	32	3209	320922
RODENTIA	Muridae	Rattus	Rattus rattus	35	3505	350582
RODENTIA	Muridae	Rattus	Rattus rattus	35	3505	350521
RODENTIA	Muridae	Rattus	Rattus rattus	41	4103	410325
RODENTIA	Muridae	Rattus	Rattus rattus	41	4115	411523
RODENTIA	Muridae	Rattus	Rattus rattus	46	4602	460200
RODENTIA	Muridae	Rattus	Rattus rattus	46	4601	460107
RODENTIA	Muridae	Rattus	Rattus rattus	46	4690	469023
RODENTIA	Muridae	Rattus	Rattus rattus	37	3702	370211
RODENTIA	Muridae	Rattus	Rattus rattus	43
RODENTIA	Muridae	Rattus	Rattus rattus	34
RODENTIA	Muridae	Rattus	Rattus rattus	31
RODENTIA	Muridae	Rattus	Rattus rattus	51
RODENTIA	Muridae	Rattus	Rattus rattus	22
RODENTIA	Muridae	Rattus	Rattus rattus	53
RODENTIA	Cricetidae	Eothenomys	Eothenomys olitor	52	5203	520323
RODENTIA	Cricetidae	Eothenomys	Eothenomys olitor	52	5205	520526
RODENTIA	Cricetidae	Eothenomys	Eothenomys olitor	53	5323
RODENTIA	Cricetidae	Eothenomys	Eothenomys olitor	53	5301	530129
RODENTIA	Cricetidae	Eothenomys	Eothenomys olitor	53	5333
RODENTIA	Cricetidae	Eothenomys	Eothenomys olitor	53	5309	530923
RODENTIA	Cricetidae	Eothenomys	Eothenomys olitor	51	5104
RODENTIA	Cricetidae	Eothenomys	Eothenomys olitor	51	5134	513422
RODENTIA	Cricetidae	Eothenomys	Eothenomys olitor	53
RODENTIA	Cricetidae	Circetus	Cricetus cricetus	65	6542	654201
RODENTIA	Cricetidae	Circetus	Cricetus cricetus	65	6542	654221
RODENTIA	Cricetidae	Circetus	Cricetus cricetus	65	6501	650107
RODENTIA	Cricetidae	Circetus	Cricetus cricetus	65
RODENTIA	Cricetidae	Circetus	Cricetus cricetus	65	6542	654224
RODENTIA	Cricetidae	Circetus	Cricetus cricetus	65	6543	654324
RODENTIA	Cricetidae	Neodon	Neodon leucurus	53	5333	533324
RODENTIA	Cricetidae	Neodon	Neodon leucurus	63	6325
RODENTIA	Cricetidae	Neodon	Neodon leucurus	63	6328	632801
RODENTIA	Cricetidae	Neodon	Neodon leucurus	54	5423	542335
RODENTIA	Cricetidae	Neodon	Neodon leucurus	54	5423	542324
RODENTIA	Cricetidae	Neodon	Neodon leucurus	65
RODENTIA	Cricetidae	Neodon	Neodon leucurus	54
RODENTIA	Cricetidae	Neodon	Neodon leucurus	63
RODENTIA	Cricetidae	Neodon	Neodon leucurus	63	6326	632626
RODENTIA	Cricetidae	Neodon	Neodon leucurus	63	6327	632701
RODENTIA	Cricetidae	Neodon	Neodon leucurus	63	6325	632524
RODENTIA	Cricetidae	Neodon	Neodon leucurus	63	6327	632723
RODENTIA	Muridae	Berylmys	Berylmys bowersi	36	3607	360727
RODENTIA	Muridae	Berylmys	Berylmys bowersi	53	5333	533324
RODENTIA	Muridae	Berylmys	Berylmys bowersi	52	5203	520322
RODENTIA	Muridae	Berylmys	Berylmys bowersi	52	5203	520323
RODENTIA	Muridae	Berylmys	Berylmys bowersi	50	5001	500119
RODENTIA	Muridae	Berylmys	Berylmys bowersi	52	5226	522632
RODENTIA	Muridae	Berylmys	Berylmys bowersi	52	5226	522634
RODENTIA	Muridae	Berylmys	Berylmys bowersi	52	5226	522629
RODENTIA	Muridae	Berylmys	Berylmys bowersi	35	3504	350426
RODENTIA	Muridae	Berylmys	Berylmys bowersi	35	3507	350782
RODENTIA	Muridae	Berylmys	Berylmys bowersi	34	3417	341721
RODENTIA	Muridae	Berylmys	Berylmys bowersi	34	3418	341824
RODENTIA	Muridae	Berylmys	Berylmys bowersi	52	5206	520621
RODENTIA	Muridae	Berylmys	Berylmys bowersi	52	5206	520625
RODENTIA	Muridae	Berylmys	Berylmys bowersi	52	5206	520628
RODENTIA	Muridae	Berylmys	Berylmys bowersi	33	3301	330185
RODENTIA	Muridae	Berylmys	Berylmys bowersi	33	3307	330782
RODENTIA	Muridae	Berylmys	Berylmys bowersi	33	3311	331126
RODENTIA	Muridae	Berylmys	Berylmys bowersi	33	3311	331181
RODENTIA	Muridae	Berylmys	Berylmys bowersi	51	5115	511529
RODENTIA	Muridae	Berylmys	Berylmys bowersi	35	3508	350802
RODENTIA	Muridae	Berylmys	Berylmys bowersi	35	3508	350823
RODENTIA	Muridae	Berylmys	Berylmys bowersi	35	3508	350825
RODENTIA	Muridae	Berylmys	Berylmys bowersi	53	5304	530423
RODENTIA	Muridae	Berylmys	Berylmys bowersi	53	5304	530427
RODENTIA	Muridae	Berylmys	Berylmys bowersi	54	5426	542624
RODENTIA	Muridae	Berylmys	Berylmys bowersi	34	3410	341003
RODENTIA	Muridae	Berylmys	Berylmys bowersi	34	3418	341881
RODENTIA	Muridae	Berylmys	Berylmys bowersi	34	3418
RODENTIA	Muridae	Berylmys	Berylmys bowersi	36	3607	360725
RODENTIA	Muridae	Berylmys	Berylmys bowersi	34	3418	341823
RODENTIA	Muridae	Berylmys	Berylmys bowersi	51
RODENTIA	Muridae	Berylmys	Berylmys bowersi	35
RODENTIA	Muridae	Berylmys	Berylmys bowersi	44
RODENTIA	Muridae	Berylmys	Berylmys bowersi	43
RODENTIA	Muridae	Berylmys	Berylmys bowersi	54
RODENTIA	Muridae	Berylmys	Berylmys bowersi	34
RODENTIA	Muridae	Berylmys	Berylmys bowersi	45
RODENTIA	Muridae	Berylmys	Berylmys bowersi	52
RODENTIA	Muridae	Berylmys	Berylmys bowersi	36
RODENTIA	Muridae	Berylmys	Berylmys bowersi	53
RODENTIA	Muridae	Berylmys	Berylmys bowersi	33
RODENTIA	Muridae	Berylmys	Berylmys bowersi	52	5226	522633
RODENTIA	Muridae	Berylmys	Berylmys bowersi	52	5226	522631
RODENTIA	Muridae	Berylmys	Berylmys bowersi	53	5329	532925
RODENTIA	Muridae	Berylmys	Berylmys bowersi	53	5329	532923
RODENTIA	Muridae	Berylmys	Berylmys bowersi	53	5309	530922
RODENTIA	Muridae	Berylmys	Berylmys bowersi	53	5331	533122
RODENTIA	Muridae	Berylmys	Berylmys bowersi	53	5329
RODENTIA	Muridae	Berylmys	Berylmys bowersi	53	5331	533123
RODENTIA	Muridae	Berylmys	Berylmys bowersi	53	5325	532532
RODENTIA	Muridae	Berylmys	Berylmys bowersi	53	5333
RODENTIA	Muridae	Berylmys	Berylmys bowersi	53	5325	532502
RODENTIA	Muridae	Berylmys	Berylmys bowersi	53	5333	533321
RODENTIA	Muridae	Berylmys	Berylmys bowersi	35	3507	350781
RODENTIA	Muridae	Berylmys	Berylmys bowersi	35	3501	350181
RODENTIA	Muridae	Berylmys	Berylmys bowersi	35	3504	350481
RODENTIA	Muridae	Berylmys	Berylmys bowersi	35	3509	350925
RODENTIA	Muridae	Berylmys	Berylmys bowersi	35	3507	350783
RODENTIA	Muridae	Berylmys	Berylmys bowersi	35	3507	350784
RODENTIA	Muridae	Berylmys	Berylmys bowersi	35	3507	350723
RODENTIA	Muridae	Berylmys	Berylmys bowersi	35	3504
RODENTIA	Muridae	Berylmys	Berylmys bowersi	44	4409
RODENTIA	Muridae	Berylmys	Berylmys bowersi	44	4409	440983
RODENTIA	Muridae	Berylmys	Berylmys bowersi	44	4453	445381
RODENTIA	Muridae	Berylmys	Berylmys bowersi	44	4412	441225
RODENTIA	Muridae	Berylmys	Berylmys bowersi	44	4414	441422
RODENTIA	Muridae	Berylmys	Berylmys bowersi	44	4416	441624
RODENTIA	Muridae	Berylmys	Berylmys bowersi	44	4416	441623
RODENTIA	Muridae	Berylmys	Berylmys bowersi	44	4412	441283
RODENTIA	Muridae	Berylmys	Berylmys bowersi	44	4418	441823
RODENTIA	Muridae	Berylmys	Berylmys bowersi	44	4402	440205
RODENTIA	Muridae	Berylmys	Berylmys bowersi	44	4417	441781
RODENTIA	Muridae	Berylmys	Berylmys bowersi	44	4402	440222
RODENTIA	Muridae	Berylmys	Berylmys bowersi	45	4510	451026
RODENTIA	Muridae	Berylmys	Berylmys bowersi	45	4510	451025
RODENTIA	Muridae	Berylmys	Berylmys bowersi	45	4514	451423
RODENTIA	Muridae	Berylmys	Berylmys bowersi	45	4514	451422
RODENTIA	Muridae	Berylmys	Berylmys bowersi	45	4506	450621
RODENTIA	Muridae	Berylmys	Berylmys bowersi	45	4501
RODENTIA	Muridae	Berylmys	Berylmys bowersi	45	4507	450722
RODENTIA	Muridae	Berylmys	Berylmys bowersi	34	3408
RODENTIA	Muridae	Berylmys	Berylmys bowersi	34	3410	341021
RODENTIA	Muridae	Berylmys	Berylmys bowersi	44	4408	440882
RODENTIA	Muridae	Berylmys	Berylmys bowersi	51	5101	510181
RODENTIA	Muridae	Berylmys	Berylmys bowersi	42
RODENTIA	Muridae	Niviventer	Niviventer brahma	53
RODENTIA	Cricetidae	Lasiopodomys	Lasiopodomys brandtii	13	1307	130723
RODENTIA	Cricetidae	Lasiopodomys	Lasiopodomys brandtii	15	1507	150781
RODENTIA	Cricetidae	Lasiopodomys	Lasiopodomys brandtii	15	1506	150624
RODENTIA	Cricetidae	Lasiopodomys	Lasiopodomys brandtii	15	1507	150722
RODENTIA	Cricetidae	Lasiopodomys	Lasiopodomys brandtii	15	1507	150726
RODENTIA	Cricetidae	Lasiopodomys	Lasiopodomys brandtii	15	1509	150925
RODENTIA	Cricetidae	Lasiopodomys	Lasiopodomys brandtii	15	1507	150725
RODENTIA	Cricetidae	Lasiopodomys	Lasiopodomys brandtii	15	1507	150702
RODENTIA	Cricetidae	Lasiopodomys	Lasiopodomys brandtii	15	1501	150105
RODENTIA	Cricetidae	Lasiopodomys	Lasiopodomys brandtii	15	1507	150724
RODENTIA	Cricetidae	Lasiopodomys	Lasiopodomys brandtii	15	1507	150783
RODENTIA	Cricetidae	Lasiopodomys	Lasiopodomys brandtii	15	1501	150125
RODENTIA	Cricetidae	Lasiopodomys	Lasiopodomys brandtii	15	1525	152528
RODENTIA	Cricetidae	Lasiopodomys	Lasiopodomys brandtii	15	1525	152530
RODENTIA	Cricetidae	Lasiopodomys	Lasiopodomys brandtii	15	1504	150425
RODENTIA	Cricetidae	Lasiopodomys	Lasiopodomys brandtii	15	1502	150223
RODENTIA	Cricetidae	Lasiopodomys	Lasiopodomys brandtii	15	1522	152221
RODENTIA	Cricetidae	Lasiopodomys	Lasiopodomys brandtii	15	1525	152524
RODENTIA	Cricetidae	Lasiopodomys	Lasiopodomys brandtii	15
RODENTIA	Cricetidae	Lasiopodomys	Lasiopodomys brandtii	23
RODENTIA	Cricetidae	Lasiopodomys	Lasiopodomys brandtii	22
RODENTIA	Cricetidae	Lasiopodomys	Lasiopodomys brandtii	21
RODENTIA	Cricetidae	Lasiopodomys	Lasiopodomys brandtii	13
RODENTIA	Cricetidae	Lasiopodomys	Lasiopodomys brandtii	15	1522	152224
RODENTIA	Cricetidae	Lasiopodomys	Lasiopodomys brandtii	15	1505	150526
RODENTIA	Cricetidae	Lasiopodomys	Lasiopodomys brandtii	15	1522	152222
RODENTIA	Cricetidae	Lasiopodomys	Lasiopodomys brandtii	15	1505
RODENTIA	Cricetidae	Lasiopodomys	Lasiopodomys brandtii	15	1525
RODENTIA	Cricetidae	Lasiopodomys	Lasiopodomys brandtii	15	1525	152523
RODENTIA	Cricetidae	Lasiopodomys	Lasiopodomys brandtii	15	1525	152527
RODENTIA	Cricetidae	Lasiopodomys	Lasiopodomys brandtii	15	1525	152525
RODENTIA	Cricetidae	Lasiopodomys	Lasiopodomys brandtii	15	1525	152526
RODENTIA	Cricetidae	Lasiopodomys	Lasiopodomys brandtii	13	1307	130724
RODENTIA	Cricetidae	Lasiopodomys	Lasiopodomys brandtii	13	1307
RODENTIA	Cricetidae	Lasiopodomys	Lasiopodomys brandtii	13	1307	130725
RODENTIA	Cricetidae	Lasiopodomys	Lasiopodomys brandtii	13	1307	130722
RODENTIA	Cricetidae	Lasiopodomys	Lasiopodomys brandtii	13	1308	130828
RODENTIA	Cricetidae	Lasiopodomys	Lasiopodomys brandtii	15	1504	150422
RODENTIA	Cricetidae	Lasiopodomys	Lasiopodomys brandtii	15	1504	150423
RODENTIA	Cricetidae	Lasiopodomys	Lasiopodomys brandtii	15	1504	150421
RODENTIA	Cricetidae	Lasiopodomys	Lasiopodomys brandtii	15	1504	150424
RODENTIA	Muridae	Rattus	Rattus norvegicus	36	3601	360102
RODENTIA	Muridae	Rattus	Rattus norvegicus	36	3601	330106
RODENTIA	Muridae	Rattus	Rattus norvegicus	36	3601	360104
RODENTIA	Muridae	Rattus	Rattus norvegicus	36	3601	360105
RODENTIA	Muridae	Rattus	Rattus norvegicus	36	3601	360111
RODENTIA	Muridae	Rattus	Rattus norvegicus	36	3601	360121
RODENTIA	Muridae	Rattus	Rattus norvegicus	36	3601	360123
RODENTIA	Muridae	Rattus	Rattus norvegicus	36	3601	360124
RODENTIA	Muridae	Rattus	Rattus norvegicus	36	3602	360202
RODENTIA	Muridae	Rattus	Rattus norvegicus	36	3602	360203
RODENTIA	Muridae	Rattus	Rattus norvegicus	36	3602	360222
RODENTIA	Muridae	Rattus	Rattus norvegicus	36	3602	360281
RODENTIA	Muridae	Rattus	Rattus norvegicus	36	3603	360302
RODENTIA	Muridae	Rattus	Rattus norvegicus	36	3603	360313
RODENTIA	Muridae	Rattus	Rattus norvegicus	36	3603	360321
RODENTIA	Muridae	Rattus	Rattus norvegicus	36	3603	360322
RODENTIA	Muridae	Rattus	Rattus norvegicus	36	3603	360323
RODENTIA	Muridae	Rattus	Rattus norvegicus	36	3604	360402
RODENTIA	Muridae	Rattus	Rattus norvegicus	36	3604	360421
RODENTIA	Muridae	Rattus	Rattus norvegicus	36	3604	360423
RODENTIA	Muridae	Rattus	Rattus norvegicus	36	3604	360424
RODENTIA	Muridae	Rattus	Rattus norvegicus	36	3604	360425
RODENTIA	Muridae	Rattus	Rattus norvegicus	36	3604	360426
RODENTIA	Muridae	Rattus	Rattus norvegicus	36	3604	360427
RODENTIA	Muridae	Rattus	Rattus norvegicus	36	3604	360428
RODENTIA	Muridae	Rattus	Rattus norvegicus	36	3604	360429
RODENTIA	Muridae	Rattus	Rattus norvegicus	36	3604	360430
RODENTIA	Muridae	Rattus	Rattus norvegicus	36	3604	360481
RODENTIA	Muridae	Rattus	Rattus norvegicus	36	3605	360502
RODENTIA	Muridae	Rattus	Rattus norvegicus	36	3605	360521
RODENTIA	Muridae	Rattus	Rattus norvegicus	36	3606	360602
RODENTIA	Muridae	Rattus	Rattus norvegicus	36	3606	360622
RODENTIA	Muridae	Rattus	Rattus norvegicus	36	3606	360681
RODENTIA	Muridae	Rattus	Rattus norvegicus	36	3607	360702
RODENTIA	Muridae	Rattus	Rattus norvegicus	36	3607	360721
RODENTIA	Muridae	Rattus	Rattus norvegicus	36	3607	360722
RODENTIA	Muridae	Rattus	Rattus norvegicus	36	3607	360723
RODENTIA	Muridae	Rattus	Rattus norvegicus	36	3607	360726
RODENTIA	Muridae	Rattus	Rattus norvegicus	36	3607	360727
RODENTIA	Muridae	Rattus	Rattus norvegicus	36	3607	360728
RODENTIA	Muridae	Rattus	Rattus norvegicus	36	3607	360729
RODENTIA	Muridae	Rattus	Rattus norvegicus	36	3607	360730
RODENTIA	Muridae	Rattus	Rattus norvegicus	36	3607	360731
RODENTIA	Muridae	Rattus	Rattus norvegicus	36	3607	360732
RODENTIA	Muridae	Rattus	Rattus norvegicus	36	3607	360733
RODENTIA	Muridae	Rattus	Rattus norvegicus	36	3607	360734
RODENTIA	Muridae	Rattus	Rattus norvegicus	36	3607	360735
RODENTIA	Muridae	Rattus	Rattus norvegicus	36	3607	360781
RODENTIA	Muridae	Rattus	Rattus norvegicus	36	3607	360703
RODENTIA	Muridae	Rattus	Rattus norvegicus	36	3608	360802
RODENTIA	Muridae	Rattus	Rattus norvegicus	36	3608	360803
RODENTIA	Muridae	Rattus	Rattus norvegicus	36	3608	360821
RODENTIA	Muridae	Rattus	Rattus norvegicus	36	3608	360822
RODENTIA	Muridae	Rattus	Rattus norvegicus	36	3608	360823
RODENTIA	Muridae	Rattus	Rattus norvegicus	36	3608	360824
RODENTIA	Muridae	Rattus	Rattus norvegicus	36	3608	360825
RODENTIA	Muridae	Rattus	Rattus norvegicus	36	3608	360826
RODENTIA	Muridae	Rattus	Rattus norvegicus	36	3608	360827
RODENTIA	Muridae	Rattus	Rattus norvegicus	36	3608	360828
RODENTIA	Muridae	Rattus	Rattus norvegicus	36	3608	360829
RODENTIA	Muridae	Rattus	Rattus norvegicus	36	3608	360830
RODENTIA	Muridae	Rattus	Rattus norvegicus	36	3608	360881
RODENTIA	Muridae	Rattus	Rattus norvegicus	36	3609	360902
RODENTIA	Muridae	Rattus	Rattus norvegicus	36	3609	360921
RODENTIA	Muridae	Rattus	Rattus norvegicus	36	3609	360922
RODENTIA	Muridae	Rattus	Rattus norvegicus	36	3609	360924
RODENTIA	Muridae	Rattus	Rattus norvegicus	36	3609	360925
RODENTIA	Muridae	Rattus	Rattus norvegicus	36	3609	360926
RODENTIA	Muridae	Rattus	Rattus norvegicus	36	3609	360981
RODENTIA	Muridae	Rattus	Rattus norvegicus	36	3609	360982
RODENTIA	Muridae	Rattus	Rattus norvegicus	36	3609	360983
RODENTIA	Muridae	Rattus	Rattus norvegicus	36	3610	361002
RODENTIA	Muridae	Rattus	Rattus norvegicus	36	3610	361021
RODENTIA	Muridae	Rattus	Rattus norvegicus	36	3610	361022
RODENTIA	Muridae	Rattus	Rattus norvegicus	36	3610	361023
RODENTIA	Muridae	Rattus	Rattus norvegicus	36	3610	361024
RODENTIA	Muridae	Rattus	Rattus norvegicus	36	3610	361025
RODENTIA	Muridae	Rattus	Rattus norvegicus	36	3610	361026
RODENTIA	Muridae	Rattus	Rattus norvegicus	36	3610	361027
RODENTIA	Muridae	Rattus	Rattus norvegicus	36	3610	361028
RODENTIA	Muridae	Rattus	Rattus norvegicus	36	3610	361029
RODENTIA	Muridae	Rattus	Rattus norvegicus	36	3610	361030
RODENTIA	Muridae	Rattus	Rattus norvegicus	36	3611	361102
RODENTIA	Muridae	Rattus	Rattus norvegicus	36	3611	361122
RODENTIA	Muridae	Rattus	Rattus norvegicus	36	3611	361123
RODENTIA	Muridae	Rattus	Rattus norvegicus	36	3611	361124
RODENTIA	Muridae	Rattus	Rattus norvegicus	36	3611	361125
RODENTIA	Muridae	Rattus	Rattus norvegicus	36	3611	361127
RODENTIA	Muridae	Rattus	Rattus norvegicus	36	3611	361128
RODENTIA	Muridae	Rattus	Rattus norvegicus	36	3611	361129
RODENTIA	Muridae	Rattus	Rattus norvegicus	36	3611	361130
RODENTIA	Muridae	Rattus	Rattus norvegicus	36	3611	361181
RODENTIA	Muridae	Rattus	Rattus norvegicus	52	5203	520323
RODENTIA	Muridae	Rattus	Rattus norvegicus	50	5001	500229
RODENTIA	Muridae	Rattus	Rattus norvegicus	50	5001	500237
RODENTIA	Muridae	Rattus	Rattus norvegicus	50	5001	500241
RODENTIA	Muridae	Rattus	Rattus norvegicus	50	5001	500116
RODENTIA	Muridae	Rattus	Rattus norvegicus	50	5001	500101
RODENTIA	Muridae	Rattus	Rattus norvegicus	50	5001	500236
RODENTIA	Muridae	Rattus	Rattus norvegicus	50	5001	500119
RODENTIA	Muridae	Rattus	Rattus norvegicus	50	5001	500102
RODENTIA	Muridae	Rattus	Rattus norvegicus	51	5134	513434
RODENTIA	Muridae	Rattus	Rattus norvegicus	52	5205	520526
RODENTIA	Muridae	Rattus	Rattus norvegicus	53	5307	530724
RODENTIA	Muridae	Rattus	Rattus norvegicus	53	5304	530428
RODENTIA	Muridae	Rattus	Rattus norvegicus	53	5326	532624
RODENTIA	Muridae	Rattus	Rattus norvegicus	53	5329	532928
RODENTIA	Muridae	Rattus	Rattus norvegicus	53	5305	530524
RODENTIA	Muridae	Rattus	Rattus norvegicus	53	5305	530523
RODENTIA	Muridae	Rattus	Rattus norvegicus	53	5329	532924
RODENTIA	Muridae	Rattus	Rattus norvegicus	53	5331	533124
RODENTIA	Muridae	Rattus	Rattus norvegicus	53	5333	533325
RODENTIA	Muridae	Rattus	Rattus norvegicus	53	5334	533422
RODENTIA	Muridae	Rattus	Rattus norvegicus	52	5226	522632
RODENTIA	Muridae	Rattus	Rattus norvegicus	52	5226	522634
RODENTIA	Muridae	Rattus	Rattus norvegicus	52	5226	522629
RODENTIA	Muridae	Rattus	Rattus norvegicus	62	6212
RODENTIA	Muridae	Rattus	Rattus norvegicus	35	3504	350426
RODENTIA	Muridae	Rattus	Rattus norvegicus	62	6212	621202
RODENTIA	Muridae	Rattus	Rattus norvegicus	62	6212	621222
RODENTIA	Muridae	Rattus	Rattus norvegicus	35	3507	350782
RODENTIA	Muridae	Rattus	Rattus norvegicus	15	1501
RODENTIA	Muridae	Rattus	Rattus norvegicus	52	5227	522723
RODENTIA	Muridae	Rattus	Rattus norvegicus	53	5306	530625
RODENTIA	Muridae	Rattus	Rattus norvegicus	53	5306	530629
RODENTIA	Muridae	Rattus	Rattus norvegicus	33	3301	330102
RODENTIA	Muridae	Rattus	Rattus norvegicus	33	3301	330103
RODENTIA	Muridae	Rattus	Rattus norvegicus	33	3301	330104
RODENTIA	Muridae	Rattus	Rattus norvegicus	33	3301	330105
RODENTIA	Muridae	Rattus	Rattus norvegicus	33	3301	330106
RODENTIA	Muridae	Rattus	Rattus norvegicus	33	3301	330108
RODENTIA	Muridae	Rattus	Rattus norvegicus	33	3301	330109
RODENTIA	Muridae	Rattus	Rattus norvegicus	33	3301	330110
RODENTIA	Muridae	Rattus	Rattus norvegicus	33	3301	330122
RODENTIA	Muridae	Rattus	Rattus norvegicus	33	3301	330127
RODENTIA	Muridae	Rattus	Rattus norvegicus	33	3301	330182
RODENTIA	Muridae	Rattus	Rattus norvegicus	33	3301	330183
RODENTIA	Muridae	Rattus	Rattus norvegicus	33	3301	330185
RODENTIA	Muridae	Rattus	Rattus norvegicus	33	3302	330203
RODENTIA	Muridae	Rattus	Rattus norvegicus	33	3302	330204
RODENTIA	Muridae	Rattus	Rattus norvegicus	33	3302	330205
RODENTIA	Muridae	Rattus	Rattus norvegicus	33	3302	330206
RODENTIA	Muridae	Rattus	Rattus norvegicus	33	3302	330211
RODENTIA	Muridae	Rattus	Rattus norvegicus	33	3302	330212
RODENTIA	Muridae	Rattus	Rattus norvegicus	33	3302	330225
RODENTIA	Muridae	Rattus	Rattus norvegicus	33	3302	330226
RODENTIA	Muridae	Rattus	Rattus norvegicus	33	3302	330281
RODENTIA	Muridae	Rattus	Rattus norvegicus	33	3302	330282
RODENTIA	Muridae	Rattus	Rattus norvegicus	33	3302	330283
RODENTIA	Muridae	Rattus	Rattus norvegicus	33	3307	330782
RODENTIA	Muridae	Rattus	Rattus norvegicus	33	3308	330802
RODENTIA	Muridae	Rattus	Rattus norvegicus	33	3308	330803
RODENTIA	Muridae	Rattus	Rattus norvegicus	33	3308	330822
RODENTIA	Muridae	Rattus	Rattus norvegicus	33	3308	330824
RODENTIA	Muridae	Rattus	Rattus norvegicus	33	3308	330825
RODENTIA	Muridae	Rattus	Rattus norvegicus	33	3308	330881
RODENTIA	Muridae	Rattus	Rattus norvegicus	33	3309	330902
RODENTIA	Muridae	Rattus	Rattus norvegicus	33	3303	330329
RODENTIA	Muridae	Rattus	Rattus norvegicus	33	3311	331126
RODENTIA	Muridae	Rattus	Rattus norvegicus	50	5001	500103
RODENTIA	Muridae	Rattus	Rattus norvegicus	50	5001	500104
RODENTIA	Muridae	Rattus	Rattus norvegicus	50	5001	330205
RODENTIA	Muridae	Rattus	Rattus norvegicus	50	5001	500106
RODENTIA	Muridae	Rattus	Rattus norvegicus	50	5001	500107
RODENTIA	Muridae	Rattus	Rattus norvegicus	50	5001	500108
RODENTIA	Muridae	Rattus	Rattus norvegicus	50	5001	500109
RODENTIA	Muridae	Rattus	Rattus norvegicus	50	5001	500110
RODENTIA	Muridae	Rattus	Rattus norvegicus	50	5001	500111
RODENTIA	Muridae	Rattus	Rattus norvegicus	50	5001	500112
RODENTIA	Muridae	Rattus	Rattus norvegicus	50	5001	500113
RODENTIA	Muridae	Rattus	Rattus norvegicus	50	5001	500114
RODENTIA	Muridae	Rattus	Rattus norvegicus	50	5001	500115
RODENTIA	Muridae	Rattus	Rattus norvegicus	50	5001	500117
RODENTIA	Muridae	Rattus	Rattus norvegicus	50	5001	500118
RODENTIA	Muridae	Rattus	Rattus norvegicus	50	5001	500223
RODENTIA	Muridae	Rattus	Rattus norvegicus	50	5001	500224
RODENTIA	Muridae	Rattus	Rattus norvegicus	50	5001	500226
RODENTIA	Muridae	Rattus	Rattus norvegicus	50	5001	500227
RODENTIA	Muridae	Rattus	Rattus norvegicus	50	5001	500228
RODENTIA	Muridae	Rattus	Rattus norvegicus	50	5001	500230
RODENTIA	Muridae	Rattus	Rattus norvegicus	50	5001	500231
RODENTIA	Muridae	Rattus	Rattus norvegicus	50	5001	500232
RODENTIA	Muridae	Rattus	Rattus norvegicus	50	5001	500233
RODENTIA	Muridae	Rattus	Rattus norvegicus	50	5001	500234
RODENTIA	Muridae	Rattus	Rattus norvegicus	50	5001	500235
RODENTIA	Muridae	Rattus	Rattus norvegicus	50	5001	500238
RODENTIA	Muridae	Rattus	Rattus norvegicus	50	5001	500240
RODENTIA	Muridae	Rattus	Rattus norvegicus	50	5001	500242
RODENTIA	Muridae	Rattus	Rattus norvegicus	50	5001	500243
RODENTIA	Muridae	Rattus	Rattus norvegicus	51	5101	510104
RODENTIA	Muridae	Rattus	Rattus norvegicus	51	5101	510105
RODENTIA	Muridae	Rattus	Rattus norvegicus	51	5101	510106
RODENTIA	Muridae	Rattus	Rattus norvegicus	51	5101	510107
RODENTIA	Muridae	Rattus	Rattus norvegicus	51	5101	510108
RODENTIA	Muridae	Rattus	Rattus norvegicus	51	5101	510112
RODENTIA	Muridae	Rattus	Rattus norvegicus	51	5101	510113
RODENTIA	Muridae	Rattus	Rattus norvegicus	51	5101	510114
RODENTIA	Muridae	Rattus	Rattus norvegicus	51	5101	510115
RODENTIA	Muridae	Rattus	Rattus norvegicus	51	5101	510121
RODENTIA	Muridae	Rattus	Rattus norvegicus	51	5101	510124
RODENTIA	Muridae	Rattus	Rattus norvegicus	51	5101	510129
RODENTIA	Muridae	Rattus	Rattus norvegicus	51	5101	510131
RODENTIA	Muridae	Rattus	Rattus norvegicus	51	5101	510132
RODENTIA	Muridae	Rattus	Rattus norvegicus	51	5101	510182
RODENTIA	Muridae	Rattus	Rattus norvegicus	51	5101	510183
RODENTIA	Muridae	Rattus	Rattus norvegicus	51	5101	510184
RODENTIA	Muridae	Rattus	Rattus norvegicus	51	5103	510302
RODENTIA	Muridae	Rattus	Rattus norvegicus	51	5103	510303
RODENTIA	Muridae	Rattus	Rattus norvegicus	51	5103	510304
RODENTIA	Muridae	Rattus	Rattus norvegicus	51	5103	510311
RODENTIA	Muridae	Rattus	Rattus norvegicus	51	5103	510321
RODENTIA	Muridae	Rattus	Rattus norvegicus	51	5103	510322
RODENTIA	Muridae	Rattus	Rattus norvegicus	51	5104	510402
RODENTIA	Muridae	Rattus	Rattus norvegicus	51	5104	510403
RODENTIA	Muridae	Rattus	Rattus norvegicus	51	5104	510411
RODENTIA	Muridae	Rattus	Rattus norvegicus	51	5104	510421
RODENTIA	Muridae	Rattus	Rattus norvegicus	51	5104	510422
RODENTIA	Muridae	Rattus	Rattus norvegicus	51	5105	510502
RODENTIA	Muridae	Rattus	Rattus norvegicus	51	5105	510503
RODENTIA	Muridae	Rattus	Rattus norvegicus	51	5105	510504
RODENTIA	Muridae	Rattus	Rattus norvegicus	51	5105	510521
RODENTIA	Muridae	Rattus	Rattus norvegicus	51	5105	510522
RODENTIA	Muridae	Rattus	Rattus norvegicus	51	5105	510524
RODENTIA	Muridae	Rattus	Rattus norvegicus	51	5105	510525
RODENTIA	Muridae	Rattus	Rattus norvegicus	51	5106	510603
RODENTIA	Muridae	Rattus	Rattus norvegicus	51	5106	510623
RODENTIA	Muridae	Rattus	Rattus norvegicus	51	5106	510626
RODENTIA	Muridae	Rattus	Rattus norvegicus	51	5106	510681
RODENTIA	Muridae	Rattus	Rattus norvegicus	51	5106	510682
RODENTIA	Muridae	Rattus	Rattus norvegicus	51	5106	510683
RODENTIA	Muridae	Rattus	Rattus norvegicus	51	5107	510703
RODENTIA	Muridae	Rattus	Rattus norvegicus	51	5107	510704
RODENTIA	Muridae	Rattus	Rattus norvegicus	51	5107	510722
RODENTIA	Muridae	Rattus	Rattus norvegicus	51	5107	510723
RODENTIA	Muridae	Rattus	Rattus norvegicus	51	5107	510724
RODENTIA	Muridae	Rattus	Rattus norvegicus	51	5107	510725
RODENTIA	Muridae	Rattus	Rattus norvegicus	51	5107	510726
RODENTIA	Muridae	Rattus	Rattus norvegicus	51	5107	510781
RODENTIA	Muridae	Rattus	Rattus norvegicus	51	5108	510802
RODENTIA	Muridae	Rattus	Rattus norvegicus	51	5108	510811
RODENTIA	Muridae	Rattus	Rattus norvegicus	51	5108	510812
RODENTIA	Muridae	Rattus	Rattus norvegicus	51	5108	510821
RODENTIA	Muridae	Rattus	Rattus norvegicus	51	5108	510823
RODENTIA	Muridae	Rattus	Rattus norvegicus	51	5108	510824
RODENTIA	Muridae	Rattus	Rattus norvegicus	51	5109	510903
RODENTIA	Muridae	Rattus	Rattus norvegicus	51	5109	510904
RODENTIA	Muridae	Rattus	Rattus norvegicus	51	5109	510921
RODENTIA	Muridae	Rattus	Rattus norvegicus	51	5109	510922
RODENTIA	Muridae	Rattus	Rattus norvegicus	51	5109	510923
RODENTIA	Muridae	Rattus	Rattus norvegicus	51	5110	370103
RODENTIA	Muridae	Rattus	Rattus norvegicus	51	5110	511011
RODENTIA	Muridae	Rattus	Rattus norvegicus	51	5110	511024
RODENTIA	Muridae	Rattus	Rattus norvegicus	51	5110	511025
RODENTIA	Muridae	Rattus	Rattus norvegicus	51	5110	511028
RODENTIA	Muridae	Rattus	Rattus norvegicus	51	5111	370103
RODENTIA	Muridae	Rattus	Rattus norvegicus	51	5111	511111
RODENTIA	Muridae	Rattus	Rattus norvegicus	51	5111	511112
RODENTIA	Muridae	Rattus	Rattus norvegicus	51	5111	511113
RODENTIA	Muridae	Rattus	Rattus norvegicus	51	5111	511123
RODENTIA	Muridae	Rattus	Rattus norvegicus	51	5111	511124
RODENTIA	Muridae	Rattus	Rattus norvegicus	51	5111	511126
RODENTIA	Muridae	Rattus	Rattus norvegicus	51	5111	511129
RODENTIA	Muridae	Rattus	Rattus norvegicus	51	5111	511132
RODENTIA	Muridae	Rattus	Rattus norvegicus	51	5111	511133
RODENTIA	Muridae	Rattus	Rattus norvegicus	51	5111	511181
RODENTIA	Muridae	Rattus	Rattus norvegicus	51	5113	511302
RODENTIA	Muridae	Rattus	Rattus norvegicus	51	5113	511303
RODENTIA	Muridae	Rattus	Rattus norvegicus	51	5113	511304
RODENTIA	Muridae	Rattus	Rattus norvegicus	51	5113	511321
RODENTIA	Muridae	Rattus	Rattus norvegicus	51	5113	511322
RODENTIA	Muridae	Rattus	Rattus norvegicus	51	5113	511323
RODENTIA	Muridae	Rattus	Rattus norvegicus	51	5113	511324
RODENTIA	Muridae	Rattus	Rattus norvegicus	51	5113	511325
RODENTIA	Muridae	Rattus	Rattus norvegicus	51	5113	511381
RODENTIA	Muridae	Rattus	Rattus norvegicus	51	5114	511402
RODENTIA	Muridae	Rattus	Rattus norvegicus	51	5114	511421
RODENTIA	Muridae	Rattus	Rattus norvegicus	51	5114	511422
RODENTIA	Muridae	Rattus	Rattus norvegicus	51	5114	511423
RODENTIA	Muridae	Rattus	Rattus norvegicus	51	5114	511424
RODENTIA	Muridae	Rattus	Rattus norvegicus	51	5114	511425
RODENTIA	Muridae	Rattus	Rattus norvegicus	51	5115	511502
RODENTIA	Muridae	Rattus	Rattus norvegicus	51	5115	511521
RODENTIA	Muridae	Rattus	Rattus norvegicus	51	5115	511503
RODENTIA	Muridae	Rattus	Rattus norvegicus	51	5115	511523
RODENTIA	Muridae	Rattus	Rattus norvegicus	51	5115	511524
RODENTIA	Muridae	Rattus	Rattus norvegicus	51	5115	511525
RODENTIA	Muridae	Rattus	Rattus norvegicus	51	5115	511526
RODENTIA	Muridae	Rattus	Rattus norvegicus	51	5115	511527
RODENTIA	Muridae	Rattus	Rattus norvegicus	51	5115	511528
RODENTIA	Muridae	Rattus	Rattus norvegicus	51	5115	511529
RODENTIA	Muridae	Rattus	Rattus norvegicus	51	5116	511602
RODENTIA	Muridae	Rattus	Rattus norvegicus	51	5116	511621
RODENTIA	Muridae	Rattus	Rattus norvegicus	51	5116	511622
RODENTIA	Muridae	Rattus	Rattus norvegicus	51	5116	511623
RODENTIA	Muridae	Rattus	Rattus norvegicus	51	5116	511681
RODENTIA	Muridae	Rattus	Rattus norvegicus	51	5117	511702
RODENTIA	Muridae	Rattus	Rattus norvegicus	51	5117	511703
RODENTIA	Muridae	Rattus	Rattus norvegicus	51	5117	511722
RODENTIA	Muridae	Rattus	Rattus norvegicus	51	5117	511723
RODENTIA	Muridae	Rattus	Rattus norvegicus	51	5117	511724
RODENTIA	Muridae	Rattus	Rattus norvegicus	51	5117	511725
RODENTIA	Muridae	Rattus	Rattus norvegicus	51	5117	511781
RODENTIA	Muridae	Rattus	Rattus norvegicus	51	5118	511802
RODENTIA	Muridae	Rattus	Rattus norvegicus	51	5118	511803
RODENTIA	Muridae	Rattus	Rattus norvegicus	51	5118	511822
RODENTIA	Muridae	Rattus	Rattus norvegicus	51	5118	511823
RODENTIA	Muridae	Rattus	Rattus norvegicus	51	5118	511825
RODENTIA	Muridae	Rattus	Rattus norvegicus	51	5118	511826
RODENTIA	Muridae	Rattus	Rattus norvegicus	51	5118	511827
RODENTIA	Muridae	Rattus	Rattus norvegicus	51	5119	511902
RODENTIA	Muridae	Rattus	Rattus norvegicus	51	5119	511922
RODENTIA	Muridae	Rattus	Rattus norvegicus	51	5119	511923
RODENTIA	Muridae	Rattus	Rattus norvegicus	51	5120	512002
RODENTIA	Muridae	Rattus	Rattus norvegicus	51	5120	512021
RODENTIA	Muridae	Rattus	Rattus norvegicus	51	5120	512022
RODENTIA	Muridae	Rattus	Rattus norvegicus	51	5120	512081
RODENTIA	Muridae	Rattus	Rattus norvegicus	51	5132	513221
RODENTIA	Muridae	Rattus	Rattus norvegicus	51	5132	513222
RODENTIA	Muridae	Rattus	Rattus norvegicus	51	5132	513223
RODENTIA	Muridae	Rattus	Rattus norvegicus	51	5132	513224
RODENTIA	Muridae	Rattus	Rattus norvegicus	51	5132	513226
RODENTIA	Muridae	Rattus	Rattus norvegicus	51	5132	513227
RODENTIA	Muridae	Rattus	Rattus norvegicus	51	5132	513228
RODENTIA	Muridae	Rattus	Rattus norvegicus	51	5132	513229
RODENTIA	Muridae	Rattus	Rattus norvegicus	51	5132	513230
RODENTIA	Muridae	Rattus	Rattus norvegicus	51	5132	513231
RODENTIA	Muridae	Rattus	Rattus norvegicus	51	5133	513323
RODENTIA	Muridae	Rattus	Rattus norvegicus	51	5133	513324
RODENTIA	Muridae	Rattus	Rattus norvegicus	51	5133	513325
RODENTIA	Muridae	Rattus	Rattus norvegicus	51	5133	513326
RODENTIA	Muridae	Rattus	Rattus norvegicus	51	5133	513327
RODENTIA	Muridae	Rattus	Rattus norvegicus	51	5133	513328
RODENTIA	Muridae	Rattus	Rattus norvegicus	51	5133	513329
RODENTIA	Muridae	Rattus	Rattus norvegicus	51	5133	513330
RODENTIA	Muridae	Rattus	Rattus norvegicus	51	5133	513331
RODENTIA	Muridae	Rattus	Rattus norvegicus	51	5133	513332
RODENTIA	Muridae	Rattus	Rattus norvegicus	51	5133	513333
RODENTIA	Muridae	Rattus	Rattus norvegicus	51	5133	513334
RODENTIA	Muridae	Rattus	Rattus norvegicus	51	5133	513335
RODENTIA	Muridae	Rattus	Rattus norvegicus	51	5133	513336
RODENTIA	Muridae	Rattus	Rattus norvegicus	51	5133	513337
RODENTIA	Muridae	Rattus	Rattus norvegicus	51	5133	513338
RODENTIA	Muridae	Rattus	Rattus norvegicus	51	5134	513401
RODENTIA	Muridae	Rattus	Rattus norvegicus	51	5134	513422
RODENTIA	Muridae	Rattus	Rattus norvegicus	51	5134	513423
RODENTIA	Muridae	Rattus	Rattus norvegicus	51	5134	513425
RODENTIA	Muridae	Rattus	Rattus norvegicus	51	5134	513426
RODENTIA	Muridae	Rattus	Rattus norvegicus	51	5134	513427
RODENTIA	Muridae	Rattus	Rattus norvegicus	51	5134	513429
RODENTIA	Muridae	Rattus	Rattus norvegicus	51	5134	513430
RODENTIA	Muridae	Rattus	Rattus norvegicus	51	5134	513431
RODENTIA	Muridae	Rattus	Rattus norvegicus	51	5134	513432
RODENTIA	Muridae	Rattus	Rattus norvegicus	51	5134	513433
RODENTIA	Muridae	Rattus	Rattus norvegicus	51	5134	513435
RODENTIA	Muridae	Rattus	Rattus norvegicus	51	5134	513436
RODENTIA	Muridae	Rattus	Rattus norvegicus	51	5134	513437
RODENTIA	Muridae	Rattus	Rattus norvegicus	63	6325
RODENTIA	Muridae	Rattus	Rattus norvegicus	33	3311	331181
RODENTIA	Muridae	Rattus	Rattus norvegicus	11	1101
RODENTIA	Muridae	Rattus	Rattus norvegicus	11	1101	110101
RODENTIA	Muridae	Rattus	Rattus norvegicus	11	1101	110102
RODENTIA	Muridae	Rattus	Rattus norvegicus	11	1101	110105
RODENTIA	Muridae	Rattus	Rattus norvegicus	11	1101	110106
RODENTIA	Muridae	Rattus	Rattus norvegicus	11	1101	110107
RODENTIA	Muridae	Rattus	Rattus norvegicus	11	1101	110108
RODENTIA	Muridae	Rattus	Rattus norvegicus	11	1101	110109
RODENTIA	Muridae	Rattus	Rattus norvegicus	11	1101	110112
RODENTIA	Muridae	Rattus	Rattus norvegicus	11	1101	110113
RODENTIA	Muridae	Rattus	Rattus norvegicus	11	1101	110114
RODENTIA	Muridae	Rattus	Rattus norvegicus	11	1101	110115
RODENTIA	Muridae	Rattus	Rattus norvegicus	11	1101	110116
RODENTIA	Muridae	Rattus	Rattus norvegicus	11	1101	110117
RODENTIA	Muridae	Rattus	Rattus norvegicus	11	1101	110228
RODENTIA	Muridae	Rattus	Rattus norvegicus	21	2102
RODENTIA	Muridae	Rattus	Rattus norvegicus	61	6110	611026
RODENTIA	Muridae	Rattus	Rattus norvegicus	51	5134	513428
RODENTIA	Muridae	Rattus	Rattus norvegicus	51	5134	513424
RODENTIA	Muridae	Rattus	Rattus norvegicus	51	5133	513321
RODENTIA	Muridae	Rattus	Rattus norvegicus	42	4190	429021
RODENTIA	Muridae	Rattus	Rattus norvegicus	12	1201	120116
RODENTIA	Muridae	Rattus	Rattus norvegicus	12	1201	120110
RODENTIA	Muridae	Rattus	Rattus norvegicus	12	1201	120111
RODENTIA	Muridae	Rattus	Rattus norvegicus	12	1201	120112
RODENTIA	Muridae	Rattus	Rattus norvegicus	12	1201	120113
RODENTIA	Muridae	Rattus	Rattus norvegicus	12	1201	120114
RODENTIA	Muridae	Rattus	Rattus norvegicus	12	1201	120115
RODENTIA	Muridae	Rattus	Rattus norvegicus	12	1201	120221
RODENTIA	Muridae	Rattus	Rattus norvegicus	12	1201	120223
RODENTIA	Muridae	Rattus	Rattus norvegicus	51	5132	513225
RODENTIA	Muridae	Rattus	Rattus norvegicus	51	5132	513232
RODENTIA	Muridae	Rattus	Rattus norvegicus	51	5132	513233
RODENTIA	Muridae	Rattus	Rattus norvegicus	63	6301	630123
RODENTIA	Muridae	Rattus	Rattus norvegicus	63	6328	632802
RODENTIA	Muridae	Rattus	Rattus norvegicus	63	6328	632801
RODENTIA	Muridae	Rattus	Rattus norvegicus	63	6328	632821
RODENTIA	Muridae	Rattus	Rattus norvegicus	63	6328	632823
RODENTIA	Muridae	Rattus	Rattus norvegicus	63	6322	632223
RODENTIA	Muridae	Rattus	Rattus norvegicus	44	4412
RODENTIA	Muridae	Rattus	Rattus norvegicus	35	3508	350802
RODENTIA	Muridae	Rattus	Rattus norvegicus	35	3508	350823
RODENTIA	Muridae	Rattus	Rattus norvegicus	35	3508	350825
RODENTIA	Muridae	Rattus	Rattus norvegicus	37	3702
RODENTIA	Muridae	Rattus	Rattus norvegicus	44	4401	440184
RODENTIA	Muridae	Rattus	Rattus norvegicus	41	4115	411524
RODENTIA	Muridae	Rattus	Rattus norvegicus	21	2114
RODENTIA	Muridae	Rattus	Rattus norvegicus	35	3502
RODENTIA	Muridae	Rattus	Rattus norvegicus	44	4409
RODENTIA	Muridae	Rattus	Rattus norvegicus	36	3611	361126
RODENTIA	Muridae	Rattus	Rattus norvegicus	33	3303
RODENTIA	Muridae	Rattus	Rattus norvegicus	53	5307
RODENTIA	Muridae	Rattus	Rattus norvegicus	53	5329	532930
RODENTIA	Muridae	Rattus	Rattus norvegicus	53	5304	530423
RODENTIA	Muridae	Rattus	Rattus norvegicus	53	5304	530425
RODENTIA	Muridae	Rattus	Rattus norvegicus	53	5304
RODENTIA	Muridae	Rattus	Rattus norvegicus	44	4408
RODENTIA	Muridae	Rattus	Rattus norvegicus	64	6401	640105
RODENTIA	Muridae	Rattus	Rattus norvegicus	64	6401	640122
RODENTIA	Muridae	Rattus	Rattus norvegicus	14	1410	141031
RODENTIA	Muridae	Rattus	Rattus norvegicus	37	3708	370881
RODENTIA	Muridae	Rattus	Rattus norvegicus	37	3707	370781
RODENTIA	Muridae	Rattus	Rattus norvegicus	35	3501	350128
RODENTIA	Muridae	Rattus	Rattus norvegicus	14	1409	140925
RODENTIA	Muridae	Rattus	Rattus norvegicus	14	1409	140929
RODENTIA	Muridae	Rattus	Rattus norvegicus	14	1409	140928
RODENTIA	Muridae	Rattus	Rattus norvegicus	13	1301	130129
RODENTIA	Muridae	Rattus	Rattus norvegicus	13	1301	130131
RODENTIA	Muridae	Rattus	Rattus norvegicus	13	1302	130281
RODENTIA	Muridae	Rattus	Rattus norvegicus	13	1308	130822
RODENTIA	Muridae	Rattus	Rattus norvegicus	13	1306	130632
RODENTIA	Muridae	Rattus	Rattus norvegicus	13	1303	130322
RODENTIA	Muridae	Rattus	Rattus norvegicus	13	1304	130426
RODENTIA	Muridae	Rattus	Rattus norvegicus	11	1101	110111
RODENTIA	Muridae	Rattus	Rattus norvegicus	12	1201	120225
RODENTIA	Muridae	Rattus	Rattus norvegicus	11	1101	110229
RODENTIA	Muridae	Rattus	Rattus norvegicus	62	6230	623026
RODENTIA	Muridae	Rattus	Rattus norvegicus	62	6206
RODENTIA	Muridae	Rattus	Rattus norvegicus	62	6206	620623
RODENTIA	Muridae	Rattus	Rattus norvegicus	23	2310	231081
RODENTIA	Muridae	Rattus	Rattus norvegicus	23	2310	231083
RODENTIA	Muridae	Rattus	Rattus norvegicus	23	2310	231084
RODENTIA	Muridae	Rattus	Rattus norvegicus	23	2310	231004
RODENTIA	Muridae	Rattus	Rattus norvegicus	23	2327
RODENTIA	Muridae	Rattus	Rattus norvegicus	43	4306
RODENTIA	Muridae	Rattus	Rattus norvegicus	12	1201
RODENTIA	Muridae	Rattus	Rattus norvegicus	12	1201	120102
RODENTIA	Muridae	Rattus	Rattus norvegicus	12	1201	120104
RODENTIA	Muridae	Rattus	Rattus norvegicus	12	1201	120103
RODENTIA	Muridae	Rattus	Rattus norvegicus	12	1201	120106
RODENTIA	Muridae	Rattus	Rattus norvegicus	12	1201	120101
RODENTIA	Muridae	Rattus	Rattus norvegicus	12	1201	120105
RODENTIA	Muridae	Rattus	Rattus norvegicus	65	6527	652702
RODENTIA	Muridae	Rattus	Rattus norvegicus	23	2308	230833
RODENTIA	Muridae	Rattus	Rattus norvegicus	23	2308	230881
RODENTIA	Muridae	Rattus	Rattus norvegicus	23	2312	231223
RODENTIA	Muridae	Rattus	Rattus norvegicus	23	2305	230523
RODENTIA	Muridae	Rattus	Rattus norvegicus	23	2312	231225
RODENTIA	Muridae	Rattus	Rattus norvegicus	23	2304	230421
RODENTIA	Muridae	Rattus	Rattus norvegicus	23	2307	230722
RODENTIA	Muridae	Rattus	Rattus norvegicus	23	2310	231024
RODENTIA	Muridae	Rattus	Rattus norvegicus	23	2303	230381
RODENTIA	Muridae	Rattus	Rattus norvegicus	23	2303	230382
RODENTIA	Muridae	Rattus	Rattus norvegicus	23	2308	230882
RODENTIA	Muridae	Rattus	Rattus norvegicus	23	2305	230524
RODENTIA	Muridae	Rattus	Rattus norvegicus	23	2307	230705
RODENTIA	Muridae	Rattus	Rattus norvegicus	23	2307
RODENTIA	Muridae	Rattus	Rattus norvegicus	31	3101	310120
RODENTIA	Muridae	Rattus	Rattus norvegicus	43	4306	430681
RODENTIA	Muridae	Rattus	Rattus norvegicus	43	4306	430623
RODENTIA	Muridae	Rattus	Rattus norvegicus	14	1409	140923
RODENTIA	Muridae	Rattus	Rattus norvegicus	14	1409	140924
RODENTIA	Muridae	Rattus	Rattus norvegicus	14	1409	140922
RODENTIA	Muridae	Rattus	Rattus norvegicus	36	3601	360122
RODENTIA	Muridae	Rattus	Rattus norvegicus	36	3611	361121
RODENTIA	Muridae	Rattus	Rattus norvegicus	36	3609	360923
RODENTIA	Muridae	Rattus	Rattus norvegicus	36	3607	360724
RODENTIA	Muridae	Rattus	Rattus norvegicus	36	3607	360725
RODENTIA	Muridae	Rattus	Rattus norvegicus	52	5206	520624
RODENTIA	Muridae	Rattus	Rattus norvegicus	52	5227	522701
RODENTIA	Muridae	Rattus	Rattus norvegicus	52	5226	522631
RODENTIA	Muridae	Rattus	Rattus norvegicus	52	5223	522301
RODENTIA	Muridae	Rattus	Rattus norvegicus	51	5133	513322
RODENTIA	Muridae	Rattus	Rattus norvegicus	51	5101	510122
RODENTIA	Muridae	Rattus	Rattus norvegicus	51	5119	511921
RODENTIA	Muridae	Rattus	Rattus norvegicus	53	5329	532927
RODENTIA	Muridae	Rattus	Rattus norvegicus	53	5329	532931
RODENTIA	Muridae	Rattus	Rattus norvegicus	53	5303	530324
RODENTIA	Muridae	Rattus	Rattus norvegicus	53	5323	532324
RODENTIA	Muridae	Rattus	Rattus norvegicus	53	5329	532929
RODENTIA	Muridae	Rattus	Rattus norvegicus	53	5329	532923
RODENTIA	Muridae	Rattus	Rattus norvegicus	53	5329	532901
RODENTIA	Muridae	Rattus	Rattus norvegicus	42	4290	429021
RODENTIA	Muridae	Rattus	Rattus norvegicus	46	4602
RODENTIA	Muridae	Rattus	Rattus norvegicus	51	5118	511824
RODENTIA	Muridae	Rattus	Rattus norvegicus	44
RODENTIA	Muridae	Rattus	Rattus norvegicus	61
RODENTIA	Muridae	Rattus	Rattus norvegicus	41
RODENTIA	Muridae	Rattus	Rattus norvegicus	36
RODENTIA	Muridae	Rattus	Rattus norvegicus	46
RODENTIA	Muridae	Rattus	Rattus norvegicus	22
RODENTIA	Muridae	Rattus	Rattus norvegicus	34
RODENTIA	Muridae	Rattus	Rattus norvegicus	13
RODENTIA	Muridae	Rattus	Rattus norvegicus	12
RODENTIA	Muridae	Rattus	Rattus norvegicus	62
RODENTIA	Muridae	Rattus	Rattus norvegicus	64
RODENTIA	Muridae	Rattus	Rattus norvegicus	14
RODENTIA	Muridae	Rattus	Rattus norvegicus	32
RODENTIA	Muridae	Rattus	Rattus norvegicus	51
RODENTIA	Muridae	Rattus	Rattus norvegicus	35
RODENTIA	Muridae	Rattus	Rattus norvegicus	43
RODENTIA	Muridae	Rattus	Rattus norvegicus	33
RODENTIA	Muridae	Rattus	Rattus norvegicus	52
RODENTIA	Muridae	Rattus	Rattus norvegicus	38
RODENTIA	Muridae	Rattus	Rattus norvegicus	21
RODENTIA	Muridae	Rattus	Rattus norvegicus	37
RODENTIA	Muridae	Rattus	Rattus norvegicus	65
RODENTIA	Muridae	Rattus	Rattus norvegicus	11
RODENTIA	Muridae	Rattus	Rattus norvegicus	15
RODENTIA	Muridae	Rattus	Rattus norvegicus	45
RODENTIA	Muridae	Rattus	Rattus norvegicus	42
RODENTIA	Muridae	Rattus	Rattus norvegicus	23
RODENTIA	Muridae	Rattus	Rattus norvegicus	53
RODENTIA	Muridae	Rattus	Rattus norvegicus	63
RODENTIA	Muridae	Rattus	Rattus norvegicus	50
RODENTIA	Muridae	Rattus	Rattus norvegicus	31
RODENTIA	Muridae	Rattus	Rattus norvegicus	81
RODENTIA	Muridae	Rattus	Rattus norvegicus	51	5108	510822
RODENTIA	Muridae	Rattus	Rattus norvegicus	51	5107	510727
RODENTIA	Muridae	Rattus	Rattus norvegicus	62	6201	540102
RODENTIA	Muridae	Rattus	Rattus norvegicus	62	6201	620103
RODENTIA	Muridae	Rattus	Rattus norvegicus	62	6201	620104
RODENTIA	Muridae	Rattus	Rattus norvegicus	62	6201	620105
RODENTIA	Muridae	Rattus	Rattus norvegicus	62	6201	620111
RODENTIA	Muridae	Rattus	Rattus norvegicus	62	6201	620121
RODENTIA	Muridae	Rattus	Rattus norvegicus	62	6201	620122
RODENTIA	Muridae	Rattus	Rattus norvegicus	62	6201	620123
RODENTIA	Muridae	Rattus	Rattus norvegicus	62	6202	620200
RODENTIA	Muridae	Rattus	Rattus norvegicus	62	6203	620302
RODENTIA	Muridae	Rattus	Rattus norvegicus	62	6203	620321
RODENTIA	Muridae	Rattus	Rattus norvegicus	62	6204	620402
RODENTIA	Muridae	Rattus	Rattus norvegicus	62	6204	620403
RODENTIA	Muridae	Rattus	Rattus norvegicus	62	6204	620421
RODENTIA	Muridae	Rattus	Rattus norvegicus	62	6204	620422
RODENTIA	Muridae	Rattus	Rattus norvegicus	62	6204	620423
RODENTIA	Muridae	Rattus	Rattus norvegicus	62	6205	620502
RODENTIA	Muridae	Rattus	Rattus norvegicus	62	6205	620503
RODENTIA	Muridae	Rattus	Rattus norvegicus	62	6205	620521
RODENTIA	Muridae	Rattus	Rattus norvegicus	62	6205	620522
RODENTIA	Muridae	Rattus	Rattus norvegicus	62	6205	620523
RODENTIA	Muridae	Rattus	Rattus norvegicus	62	6205	620524
RODENTIA	Muridae	Rattus	Rattus norvegicus	62	6205	620525
RODENTIA	Muridae	Rattus	Rattus norvegicus	62	6206	620621
RODENTIA	Muridae	Rattus	Rattus norvegicus	62	6206	620622
RODENTIA	Muridae	Rattus	Rattus norvegicus	62	6207	620702
RODENTIA	Muridae	Rattus	Rattus norvegicus	62	6207	620721
RODENTIA	Muridae	Rattus	Rattus norvegicus	62	6207	620722
RODENTIA	Muridae	Rattus	Rattus norvegicus	62	6207	620723
RODENTIA	Muridae	Rattus	Rattus norvegicus	62	6207	620724
RODENTIA	Muridae	Rattus	Rattus norvegicus	62	6207	620725
RODENTIA	Muridae	Rattus	Rattus norvegicus	62	6208	620802
RODENTIA	Muridae	Rattus	Rattus norvegicus	62	6208	620821
RODENTIA	Muridae	Rattus	Rattus norvegicus	62	6208	620822
RODENTIA	Muridae	Rattus	Rattus norvegicus	62	6208	620823
RODENTIA	Muridae	Rattus	Rattus norvegicus	62	6208	620824
RODENTIA	Muridae	Rattus	Rattus norvegicus	62	6208	620825
RODENTIA	Muridae	Rattus	Rattus norvegicus	62	6208	620826
RODENTIA	Muridae	Rattus	Rattus norvegicus	62	6209	620902
RODENTIA	Muridae	Rattus	Rattus norvegicus	62	6209	620921
RODENTIA	Muridae	Rattus	Rattus norvegicus	62	6209	620922
RODENTIA	Muridae	Rattus	Rattus norvegicus	62	6209	620923
RODENTIA	Muridae	Rattus	Rattus norvegicus	62	6209	620924
RODENTIA	Muridae	Rattus	Rattus norvegicus	62	6209	620981
RODENTIA	Muridae	Rattus	Rattus norvegicus	62	6209	620982
RODENTIA	Muridae	Rattus	Rattus norvegicus	62	6210	621002
RODENTIA	Muridae	Rattus	Rattus norvegicus	62	6210	621021
RODENTIA	Muridae	Rattus	Rattus norvegicus	62	6210	621022
RODENTIA	Muridae	Rattus	Rattus norvegicus	62	6210	621023
RODENTIA	Muridae	Rattus	Rattus norvegicus	62	6210	621024
RODENTIA	Muridae	Rattus	Rattus norvegicus	62	6210	621025
RODENTIA	Muridae	Rattus	Rattus norvegicus	62	6210	621026
RODENTIA	Muridae	Rattus	Rattus norvegicus	62	6210	621027
RODENTIA	Muridae	Rattus	Rattus norvegicus	62	6211	621102
RODENTIA	Muridae	Rattus	Rattus norvegicus	62	6211	621121
RODENTIA	Muridae	Rattus	Rattus norvegicus	62	6211	621122
RODENTIA	Muridae	Rattus	Rattus norvegicus	62	6211	621123
RODENTIA	Muridae	Rattus	Rattus norvegicus	62	6211	621124
RODENTIA	Muridae	Rattus	Rattus norvegicus	62	6211	621125
RODENTIA	Muridae	Rattus	Rattus norvegicus	62	6211	621126
RODENTIA	Muridae	Rattus	Rattus norvegicus	62	6212	621221
RODENTIA	Muridae	Rattus	Rattus norvegicus	62	6212	621223
RODENTIA	Muridae	Rattus	Rattus norvegicus	62	6212	621224
RODENTIA	Muridae	Rattus	Rattus norvegicus	62	6212	621225
RODENTIA	Muridae	Rattus	Rattus norvegicus	62	6212	621226
RODENTIA	Muridae	Rattus	Rattus norvegicus	62	6212	621227
RODENTIA	Muridae	Rattus	Rattus norvegicus	62	6212	621228
RODENTIA	Muridae	Rattus	Rattus norvegicus	62	6229	622901
RODENTIA	Muridae	Rattus	Rattus norvegicus	62	6229	622921
RODENTIA	Muridae	Rattus	Rattus norvegicus	62	6229	622922
RODENTIA	Muridae	Rattus	Rattus norvegicus	62	6229	622923
RODENTIA	Muridae	Rattus	Rattus norvegicus	62	6229	622924
RODENTIA	Muridae	Rattus	Rattus norvegicus	62	6229	622925
RODENTIA	Muridae	Rattus	Rattus norvegicus	62	6229	622926
RODENTIA	Muridae	Rattus	Rattus norvegicus	62	6229	622927
RODENTIA	Muridae	Rattus	Rattus norvegicus	62	6230	623001
RODENTIA	Muridae	Rattus	Rattus norvegicus	62	6230	623021
RODENTIA	Muridae	Rattus	Rattus norvegicus	62	6230	623022
RODENTIA	Muridae	Rattus	Rattus norvegicus	62	6230	623023
RODENTIA	Muridae	Rattus	Rattus norvegicus	62	6230	623024
RODENTIA	Muridae	Rattus	Rattus norvegicus	62	6230	623025
RODENTIA	Muridae	Rattus	Rattus norvegicus	62	6230	623027
RODENTIA	Muridae	Rattus	Rattus norvegicus	61	6101	150102
RODENTIA	Muridae	Rattus	Rattus norvegicus	61	6101	610103
RODENTIA	Muridae	Rattus	Rattus norvegicus	61	6101	610104
RODENTIA	Muridae	Rattus	Rattus norvegicus	61	6101	610111
RODENTIA	Muridae	Rattus	Rattus norvegicus	61	6101	610112
RODENTIA	Muridae	Rattus	Rattus norvegicus	61	6101	610113
RODENTIA	Muridae	Rattus	Rattus norvegicus	61	6101	610114
RODENTIA	Muridae	Rattus	Rattus norvegicus	61	6101	610115
RODENTIA	Muridae	Rattus	Rattus norvegicus	61	6101	130102
RODENTIA	Muridae	Rattus	Rattus norvegicus	61	6101	610122
RODENTIA	Muridae	Rattus	Rattus norvegicus	61	6101	610124
RODENTIA	Muridae	Rattus	Rattus norvegicus	61	6101	610125
RODENTIA	Muridae	Rattus	Rattus norvegicus	61	6101	610126
RODENTIA	Muridae	Rattus	Rattus norvegicus	61	6102	610202
RODENTIA	Muridae	Rattus	Rattus norvegicus	61	6102	610203
RODENTIA	Muridae	Rattus	Rattus norvegicus	61	6102	610204
RODENTIA	Muridae	Rattus	Rattus norvegicus	61	6102	610222
RODENTIA	Muridae	Rattus	Rattus norvegicus	61	6103	610302
RODENTIA	Muridae	Rattus	Rattus norvegicus	61	6103	610303
RODENTIA	Muridae	Rattus	Rattus norvegicus	61	6103	610304
RODENTIA	Muridae	Rattus	Rattus norvegicus	61	6103	610322
RODENTIA	Muridae	Rattus	Rattus norvegicus	61	6103	610323
RODENTIA	Muridae	Rattus	Rattus norvegicus	61	6103	610324
RODENTIA	Muridae	Rattus	Rattus norvegicus	61	6103	610326
RODENTIA	Muridae	Rattus	Rattus norvegicus	61	6103	610327
RODENTIA	Muridae	Rattus	Rattus norvegicus	61	6103	610328
RODENTIA	Muridae	Rattus	Rattus norvegicus	61	6103	610329
RODENTIA	Muridae	Rattus	Rattus norvegicus	61	6103	610330
RODENTIA	Muridae	Rattus	Rattus norvegicus	61	6103	610331
RODENTIA	Muridae	Rattus	Rattus norvegicus	61	6104	610402
RODENTIA	Muridae	Rattus	Rattus norvegicus	61	6104	610403
RODENTIA	Muridae	Rattus	Rattus norvegicus	61	6104	610404
RODENTIA	Muridae	Rattus	Rattus norvegicus	61	6104	610422
RODENTIA	Muridae	Rattus	Rattus norvegicus	61	6104	610423
RODENTIA	Muridae	Rattus	Rattus norvegicus	61	6104	610424
RODENTIA	Muridae	Rattus	Rattus norvegicus	61	6104	610425
RODENTIA	Muridae	Rattus	Rattus norvegicus	61	6104	610426
RODENTIA	Muridae	Rattus	Rattus norvegicus	61	6104	610427
RODENTIA	Muridae	Rattus	Rattus norvegicus	61	6104	610428
RODENTIA	Muridae	Rattus	Rattus norvegicus	61	6104	610429
RODENTIA	Muridae	Rattus	Rattus norvegicus	61	6104	610430
RODENTIA	Muridae	Rattus	Rattus norvegicus	61	6104	610431
RODENTIA	Muridae	Rattus	Rattus norvegicus	61	6104	610481
RODENTIA	Muridae	Rattus	Rattus norvegicus	61	6105	610502
RODENTIA	Muridae	Rattus	Rattus norvegicus	61	6105	610521
RODENTIA	Muridae	Rattus	Rattus norvegicus	61	6105	610522
RODENTIA	Muridae	Rattus	Rattus norvegicus	61	6105	610523
RODENTIA	Muridae	Rattus	Rattus norvegicus	61	6105	610524
RODENTIA	Muridae	Rattus	Rattus norvegicus	61	6105	610525
RODENTIA	Muridae	Rattus	Rattus norvegicus	61	6105	610526
RODENTIA	Muridae	Rattus	Rattus norvegicus	61	6105	610527
RODENTIA	Muridae	Rattus	Rattus norvegicus	61	6105	610528
RODENTIA	Muridae	Rattus	Rattus norvegicus	61	6105	610581
RODENTIA	Muridae	Rattus	Rattus norvegicus	61	6105	610582
RODENTIA	Muridae	Rattus	Rattus norvegicus	61	6106	610602
RODENTIA	Muridae	Rattus	Rattus norvegicus	61	6106	610621
RODENTIA	Muridae	Rattus	Rattus norvegicus	61	6106	610622
RODENTIA	Muridae	Rattus	Rattus norvegicus	61	6106	610623
RODENTIA	Muridae	Rattus	Rattus norvegicus	61	6106	610624
RODENTIA	Muridae	Rattus	Rattus norvegicus	61	6106	610625
RODENTIA	Muridae	Rattus	Rattus norvegicus	61	6106	610626
RODENTIA	Muridae	Rattus	Rattus norvegicus	61	6106	610627
RODENTIA	Muridae	Rattus	Rattus norvegicus	61	6106	610628
RODENTIA	Muridae	Rattus	Rattus norvegicus	61	6106	610629
RODENTIA	Muridae	Rattus	Rattus norvegicus	61	6106	610630
RODENTIA	Muridae	Rattus	Rattus norvegicus	61	6106	610631
RODENTIA	Muridae	Rattus	Rattus norvegicus	61	6106	610632
RODENTIA	Muridae	Rattus	Rattus norvegicus	61	6107	610702
RODENTIA	Muridae	Rattus	Rattus norvegicus	61	6107	610721
RODENTIA	Muridae	Rattus	Rattus norvegicus	61	6107	610722
RODENTIA	Muridae	Rattus	Rattus norvegicus	61	6107	610723
RODENTIA	Muridae	Rattus	Rattus norvegicus	61	6107	610724
RODENTIA	Muridae	Rattus	Rattus norvegicus	61	6107	610725
RODENTIA	Muridae	Rattus	Rattus norvegicus	61	6107	610726
RODENTIA	Muridae	Rattus	Rattus norvegicus	61	6107	610727
RODENTIA	Muridae	Rattus	Rattus norvegicus	61	6107	610728
RODENTIA	Muridae	Rattus	Rattus norvegicus	61	6107	610729
RODENTIA	Muridae	Rattus	Rattus norvegicus	61	6107	610730
RODENTIA	Muridae	Rattus	Rattus norvegicus	61	6108	610802
RODENTIA	Muridae	Rattus	Rattus norvegicus	61	6108	610821
RODENTIA	Muridae	Rattus	Rattus norvegicus	61	6108	610822
RODENTIA	Muridae	Rattus	Rattus norvegicus	61	6108	610823
[truncated: 12,486 more rows]
