# Supplementary material for: Small mammals and associated infections in China: a systematic review and spatial modelling analysis
Source: Lancet Reg Health West Pac. 2024 Dec 18;54:101264. doi: 10.1016/j.lanwpc.2024.101264 (PMC11728903; doi:10.1016/j.lanwpc.2024.101264)
Supplement: Supplementary data 3 [file mmc3.xls]

## Sheet: RNA
species	Birnaviridae	Chrysoviridae	Cystoviridae	Endornaviridae	Partitivirdae	Picobirnaviridae	Reoviridae	Totiviridae	Bunyaviridae	Hantaviridae	Nairoviridae	Nyamiviridae	Ophioviridae	Paramyxoviridae	Peribunyavirdae	Rhabdoviridae	Alphaflexiviridae	Arteriviridae	Astroviridae	Barnaviridae	Betaflexiviridae	Bromoviridae	Caliciviridae	Closteroviridae	Coronaviridae	Dicistroviridae	Flaviviridae	Gammaflexiviridae	Hepeviridae	Hypoviridae	Iflavirdae	Leviviridae	Luteoviridae	Marnaviridae	Narnaviridae	Nodaviridae	Picornaviridae	Potyviridae	Secoviridae	Sobemovirus	Togaviridae	Tombusviridae	Tymoviridae	Virgaviridae	Arenaviridae
Crocidura lasiura					1	1	1	1		1						1			1				1		1	1	1				1	1	1			1	1		1			1	1	1	1
Sorex araneus		1		1	1	1	1	1		1				1		1	1	1	1		1	1	1	1	1	1	1	1	1		1	1	1	1		1	1	1	1			1	1	1
Suncus murinus		1			1	1		1						1					1			1			1	1					1	1				1	1		1			1		1
Ochotona alpina		1			1	1	1	1		1			1	1			1		1		1				1	1	1		1		1					1	1		1			1	1
Ochotona curzoniae						1												1	1		1			1	1	1	1		1		1	1				1	1	1	1			1	1	1
Alexandromys fortis		1			1	1	1	1		1	1					1		1	1		1				1	1			1		1	1	1			1	1	1	1			1	1	1	1
Allocricetulus curtatus					1	1										1		1			1						1		1		1		1				1	1	1			1	1	1
Cansumys canus		1			1	1		1											1		1				1	1	1				1	1				1	1	1	1			1	1
Caryomys eva		1			1	1		1						1			1				1				1	1	1				1	1					1	1	1			1		1
Caryomys inez		1			1	1		1						1		1	1	1	1		1	1		1	1	1	1		1		1	1	1			1	1		1			1	1	1
Craseomys rufocanus		1		1	1	1	1	1		1	1					1	1	1	1		1	1	1		1	1	1	1	1		1	1	1			1	1	1	1			1	1	1
Cricetulus barabensis		1			1	1	1	1		1						1	1	1	1		1	1	1	1	1	1	1		1		1	1	1	1		1	1	1	1			1	1	1	1
Cricetulus kamensis		1			1	1	1	1											1						1	1		1				1					1	1	1			1	1
Cricetulus longicaudatus		1			1	1	1	1		1						1	1	1	1		1		1	1	1	1	1	1	1		1	1	1			1	1	1	1			1	1	1
Cricetulus migratorius		1			1	1		1		1									1		1				1	1	1		1		1					1	1		1			1		1
Eothenomys custos		1			1	1	1	1								1	1	1	1		1				1	1	1		1		1	1	1	1		1	1	1	1			1	1	1
Eothenomys melanogaster		1			1	1	1	1						1		1	1	1	1		1			1	1	1	1		1		1	1	1			1	1	1	1			1	1	1	1
Lasiopodomys gregalis		1			1	1	1	1		1				1			1		1		1				1	1	1		1		1	1	1			1	1	1	1			1	1	1
Myodes rutilus		1			1	1	1	1		1				1		1	1	1	1		1	1	1		1	1	1	1	1		1	1				1	1	1	1			1	1
Neodon clarkei		1			1	1	1	1										1	1		1			1	1	1	1	1	1		1	1				1	1	1	1			1	1	1
Neodon leucurus		1			1	1		1																				1									1					1	1
Tscherskia triton		1			1	1		1		1				1		1	1	1	1		1	1	1	1	1	1	1	1	1		1	1	1	1		1	1	1	1			1	1	1
Dipus sagitta		1			1	1	1	1		1						1	1	1	1		1				1	1	1		1	1	1	1	1			1	1	1	1			1		1	1
Euchoreutes naso		1			1	1		1		1							1	1			1				1	1	1		1		1	1	1			1	1	1	1			1		1
Orientallactaga sibirica		1			1	1	1	1		1				1		1	1	1	1		1	1		1	1	1	1		1	1	1	1	1		1	1	1	1	1			1	1	1	1
Dryomys nitedula		1			1	1		1		1				1				1	1		1			1	1	1	1		1	1	1		1			1	1	1	1			1	1	1
Apodemus agrarius	1	1			1	1	1	1		1				1		1	1	1	1	1	1	1	1	1	1	1	1		1	1	1	1	1			1	1	1	1			1	1	1	1
Apodemus chevrieri		1			1	1	1	1		1				1			1		1	1	1		1	1	1	1	1	1	1		1	1		1		1	1	1	1			1	1	1
Apodemus draco		1			1	1	1	1						1				1	1		1	1		1	1	1	1		1		1	1				1	1	1	1			1	1	1
Apodemus latronum		1			1	1	1	1								1	1									1	1		1		1					1	1	1	1			1		1
Apodemus peninsulae	1	1			1	1	1	1		1				1		1	1	1	1		1	1	1	1	1	1	1		1	1	1	1	1			1	1	1	1			1	1	1
Apodemus syhaticus		1			1	1		1		1	1			1			1	1	1		1	1	1		1	1	1		1		1	1	1			1	1	1	1			1	1	1	1
Bandicota indica						1	1												1						1	1	1		1			1				1	1	1	1			1	1	1
Meriones libycus		1			1	1		1		1				1				1	1		1			1	1	1	1		1	1	1		1			1	1	1	1			1	1	1
Meriones meridianus		1			1	1		1		1						1	1	1	1		1			1	1	1	1		1		1	1	1			1	1	1	1		1	1	1	1
Meriones unguiculatus		1			1	1	1	1		1				1		1	1	1			1		1	1	1	1	1		1		1	1				1	1	1	1			1
Mus caroli		1			1	1	1	1								1			1				1		1	1				1	1		1			1	1	1	1			1			1
Mus musculus		1			1	1	1	1		1				1		1	1	1	1		1	1	1	1	1	1	1		1	1	1	1	1	1		1	1	1	1			1	1	1	1
Mus pahari		1			1	1		1		1				1		1	1	1	1	1	1	1	1	1	1	1	1		1		1	1	1	1		1	1	1	1			1	1	1	1
Niviventer andersoni						1								1					1		1				1	1					1					1	1							1	1
Niviventer confucianus		1	1		1	1	1	1		1	1					1	1	1	1		1		1	1	1	1	1		1		1	1	1			1	1	1	1			1	1	1	1
Niviventer eha		1			1	1	1	1		1							1	1	1		1			1	1	1	1		1		1	1	1			1	1	1	1		1	1	1	1	1
Niviventer excelsior		1			1	1	1	1								1	1									1	1		1		1					1	1	1	1			1		1
Niviventer fulvescens			1			1	1	1										1	1				1		1	1	1				1	1					1	1	1			1		1
Rattus andamanensis					1	1	1	1											1		1		1		1	1	1		1		1	1	1	1		1	1	1	1			1		1
Rattus losea		1	1		1	1	1	1		1				1		1	1		1		1			1	1	1	1				1	1				1	1	1	1			1		1	1
Rattus nitidus		1			1	1	1	1		1				1		1	1	1	1		1		1	1	1	1	1	1	1		1	1	1	1		1	1	1	1			1	1	1	1
Rattus norvegicus					1	1	1	1		1	1			1	1			1	1	1	1	1	1		1	1	1		1		1	1	1			1	1	1	1			1	1	1	1
Rattus tanezumi		1			1	1	1	1						1					1			1	1		1	1			1		1	1	1			1	1	1	1			1		1	1
Marmota himalayana					1	1		1	1			1				1			1		1	1	1			1					1		1		1		1	1	1	1		1	1		1
Spermophilus dauricus		1			1	1	1	1								1			1				1	1		1	1		1		1		1			1	1	1	1			1
Tamias sibiricus		1		1	1	1	1	1		1				1		1	1	1	1		1		1		1	1	1	1	1		1	1	1			1	1	1	1			1	1	1
Sicista concolor		1			1	1		1		1				1				1	1		1			1	1	1	1		1	1	1		1			1	1	1	1			1	1	1

## Sheet: no-RNA
species	Bacillariornaviridae	Caulimovirdae	Labyrnaviridae	Myoviridae	Podoviridae	Siphoviridae	Tetraviridae	Adenoviridae	Alloherpesviridae	Ascoviridae	Asfarviridae	Baculoviridae	Fuselloviridae	Herpesviridae	Iridovirdae	Marseileviridae	Mimiviridae	Nimaviridae	Papillomaviridae	Phycodnavirdae	Polydnaviridae	Polyomaviridae	Poxviridae	Hepadnaviridae	Anelloviridae	Inoviridae	Microviridae	Circoviridae	Geminiviridae	Parvoviridae
Crocidura lasiura							1	1	1					1	1		1		1	1			1		1		1	1	1	1
Sorex araneus	1		1	1	1	1	1	1						1	1			1	1	1		1	1	1	1		1	1	1	1
Suncus murinus	1			1	1	1	1	1						1					1						1		1			1
Ochotona alpina				1		1	1					1		1	1		1		1	1			1		1		1	1		1
Ochotona curzoniae				1	1	1	1							1	1		1		1	1			1		1		1	1		1
Alexandromys fortis	1		1	1	1	1	1	1		1		1		1	1		1		1	1		1			1		1	1		1
Allocricetulus curtatus							1							1					1						1		1			1
Cansumys canus							1	1						1	1				1	1			1	1	1		1	1		1
Caryomys eva														1	1				1	1					1		1	1		1
Caryomys inez				1	1	1	1							1	1		1		1	1			1		1		1	1	1	1
Craseomys rufocanus				1	1	1	1	1						1	1		1		1	1			1		1		1	1	1	1
Cricetulus barabensis				1	1	1	1	1			1	1		1	1		1		1	1			1		1		1	1	1	1
Cricetulus kamensis				1	1	1								1											1		1	1		1
Cricetulus longicaudatus	1		1	1	1	1	1	1				1		1	1		1		1	1		1			1		1	1	1	1
Cricetulus migratorius					1	1	1							1						1					1		1	1		1
Eothenomys custos				1	1	1	1	1				1		1	1		1		1	1			1		1		1	1		1
Eothenomys melanogaster				1	1	1	1	1	1					1	1		1		1	1		1	1	1	1		1	1		1
Lasiopodomys gregalis					1		1	1						1					1	1					1		1	1		1
Myodes rutilus				1	1	1	1	1				1		1	1				1	1					1		1	1		1
Neodon clarkei				1	1	1	1							1	1				1	1					1		1	1		1
Neodon leucurus				1	1	1								1											1		1	1		1
Tscherskia triton				1	1	1		1				1		1	1		1		1	1			1		1		1	1	1	1
Dipus sagitta				1	1	1	1	1				1		1	1		1		1	1	1	1	1	1	1		1	1	1	1
Euchoreutes naso						1	1	1				1		1			1		1	1				1	1		1	1	1	1
Orientallactaga sibirica				1	1	1	1	1				1		1	1		1		1	1	1	1	1	1	1		1	1	1	1
Dryomys nitedula				1	1	1	1							1									1		1		1	1		1
Apodemus agrarius	1		1	1	1	1	1	1	1	1		1		1	1				1	1		1	1		1		1	1	1	1
Apodemus chevrieri	1			1	1	1	1		1			1		1	1		1		1	1			1		1		1	1		1
Apodemus draco				1	1	1	1	1						1	1				1	1		1	1	1	1		1	1		1
Apodemus latronum							1					1		1	1				1						1		1	1		1
Apodemus peninsulae				1	1	1	1	1	1			1		1	1		1		1	1			1	1	1		1	1	1	1
Apodemus syhaticus			1	1	1	1	1	1	1					1	1		1		1	1		1	1	1	1		1	1		1
Bandicota indica			1	1		1								1	1		1		1	1				1			1	1	1	1
Meriones libycus				1	1	1	1							1									1		1		1	1		1
Meriones meridianus				1	1	1	1							1	1				1	1		1	1		1		1	1		1
Meriones unguiculatus				1	1	1	1							1	1		1		1	1		1			1		1	1		1
Mus caroli				1	1	1		1						1					1	1		1					1	1		1
Mus musculus	1		1	1	1	1	1	1	1			1		1	1		1	1	1	1		1	1		1		1	1	1	1
Mus pahari				1	1	1	1	1				1		1	1		1	1	1	1		1	1	1	1		1	1		1
Niviventer andersoni			1	1		1						1		1	1				1	1					1		1	1		1
Niviventer confucianus	1		1	1	1	1	1	1	1			1		1	1		1		1	1		1	1	1	1		1	1		1
Niviventer eha				1	1	1	1		1			1		1	1			1	1	1					1		1	1	1	1
Niviventer excelsior							1					1		1	1				1						1		1	1		1
Niviventer fulvescens				1	1	1	1	1			1	1		1	1		1		1	1			1				1	1		1
Rattus andamanensis			1	1	1	1	1		1			1		1	1		1		1	1			1		1		1	1		1
Rattus losea			1	1	1	1		1				1		1	1		1		1	1			1	1	1		1	1		1
Rattus nitidus				1	1	1	1	1				1		1	1		1	1	1	1			1		1		1	1		1
Rattus norvegicus		1		1	1	1		1	1			1	1	1	1	1	1		1	1	1	1	1		1	1	1	1		1
Rattus tanezumi			1	1	1	1		1				1		1	1			1	1	1	1	1			1		1	1	1	1
Marmota himalayana				1				1														1						1	1	1
Spermophilus dauricus				1	1	1	1	1				1		1	1		1		1	1			1	1	1	1	1	1		1
Tamias sibiricus				1	1	1	1	1				1		1	1		1		1	1					1		1	1		1
Sicista concolor				1	1	1	1							1									1		1		1	1		1
