# Supplementary material for: Small mammals and associated infections in China: a systematic review and spatial modelling analysis
Source: Lancet Reg Health West Pac. 2024 Dec 18;54:101264. doi: 10.1016/j.lanwpc.2024.101264 (PMC11728903; doi:10.1016/j.lanwpc.2024.101264)
Supplement: Supplementary data 4 [file mmc4.csv]

rodentspecies	total	Bacteria total	Yersinia pestis	Bartonella grahamii	Orientia tsutsugamushi	Anaplasma phagocytophilum	Bartonella taylorii	Bartonella tribocorum	Leptospira interrogans	Bartonella japonica	Bartonella elizabethae	Rickettsia typhi	Bartonella queenslandensis	Bartonella rochalimae	Borrelia garinii	Spotted fever group rickettsiae	Borrelia afzelii	Candidatus Neoehrlichia mikurensis	Rickettsia prowazekii	Rickettsia sibirica	Coxiella burnetii	Bartonella fuyuanensis	other bacteria	Fungus total	Parasite total	Babesia microti	Capillaria hepatica	Angiostrongylus cantonensis	Rodentolepis nana	Hymenolepis diminuta	Trypanosoma lewisi	Toxoplasma gondii	Trichinella	other parasite	Virus total	Seoul orthohantavirus	Hantaan orthohantavirus	Anellovirus	Hepatitis E Virus	Coronavirus	Jingmen tick virus	other virus
total	155	87	58	36	33	31	29	29	25	23	22	22	16	16	16	16	13	13	13	13	12	11	47	2	61	28	25	24	23	19	18	15	11	28	78	30	25	12	12	11	11	53
CARNIVORA	2	1	1	0	0	0	0	0	0	0	0	0	0	0	0	0	0	0	0	0	0	0	0	0	0	0	0	0	0	0	0	0	0	0	1	0	0	0	0	0	0	1
Mustelidae	2	1	1	0	0	0	0	0	0	0	0	0	0	0	0	0	0	0	0	0	0	0	0	0	0	0	0	0	0	0	0	0	0	0	1	0	0	0	0	0	0	1
EULIPOTYPHLA	54	25	1	1	1	1	1	1	1	1	1	1	1	1	0	1	1	1	0	0	1	1	8	0	7	1	1	1	1	1	1	1	0	0	22	1	1	0	1	1	0	17
Erinaceidae	0	0	0	0	1	0	0	0	0	0	0	0	0	0	0	0	0	0	0	0	1	0	0	0	0	1	0	0	0	0	0	0	0	0	0	0	0	0	0	0	0	0
Soricidae	54	25	1	1	1	1	1	1	1	1	1	1	1	1	0	1	1	1	0	0	1	1	8	0	7	1	1	1	1	1	1	1	0	0	22	1	1	0	1	1	0	17
Suncus murinus	42	22	1	1	1	1	1	1	1	1	1	1	1	0	0	1	1	0	0	0	1	1	7	0	6	1	1	1	0	1	1	1	0	0	14	1	0	0	1	1	0	10
Crocidura attenuata	15	10	1	1	1	0	1	1	1	1	0	1	0	1	0	0	0	0	0	0	0	0	1	0	3	1	0	0	1	0	0	1	0	0	2	0	0	0	0	0	0	2
Anourosorex squamipes	13	7	1	1	0	0	1	1	1	1	0	0	0	1	0	0	0	0	0	0	0	0	0	0	2	1	0	0	1	0	0	0	0	0	4	0	1	0	0	0	0	3
other EULIPOTYPHLA	19	9	0	1	1	0	1	1	0	1	0	0	0	1	0	0	0	1	0	0	1	0	1	0	1	1	0	0	0	0	0	0	0	0	9	1	1	0	0	0	0	7
LAGOMORPHA	20	9	1	0	0	1	0	0	1	0	0	0	1	0	1	0	1	0	0	0	0	0	3	0	10	0	0	1	1	0	1	0	0	7	1	1	0	0	0	0	0	0
Ochotonidae	20	9	1	0	0	1	0	0	1	0	0	0	1	0	1	0	1	0	0	0	0	0	3	0	10	0	0	1	1	0	1	0	0	7	1	1	0	0	0	0	0	0
Ochotona curzoniae	15	5	1	0	0	0	0	0	0	0	0	0	1	0	1	0	1	0	0	0	0	0	1	0	10	0	0	1	1	0	1	0	0	7	0	0	0	0	0	0	0	0
other LAGOMORPHA	9	7	1	0	0	1	0	0	1	0	0	0	0	0	1	0	1	0	0	0	0	0	2	0	1	0	0	1	0	0	0	0	0	0	1	1	0	0	0	0	0	0
RODENTIA	140	69	1	1	1	1	1	1	1	1	1	1	1	1	1	1	1	1	1	1	1	1	49	2	24	1	1	1	1	1	1	1	1	16	45	1	1	1	1	1	1	39
Chinchillidae	1	0	0	0	0	0	0	0	0	0	0	0	0	0	0	0	0	0	0	0	0	0	0	0	0	0	0	0	0	0	0	0	0	0	1	0	0	1	0	0	0	0
Cricetidae	72	37	1	1	1	1	1	1	1	1	1	1	1	1	1	1	1	1	1	1	1	1	17	2	12	1	1	1	1	1	1	1	1	4	21	1	1	1	1	1	1	15
Eothenomys miletus	29	17	1	1	1	1	1	1	0	1	1	1	1	1	0	0	0	0	0	1	1	1	3	0	8	1	1	1	1	1	1	1	0	1	4	0	1	0	0	1	0	2
Alexandromys fortis	26	18	1	1	1	0	1	1	1	0	1	1	1	0	0	1	0	0	0	0	0	0	8	0	2	0	0	1	0	0	0	1	0	0	6	1	1	0	0	0	0	4
Tscherskia triton	24	16	1	1	1	1	1	1	0	0	1	1	1	0	1	1	1	1	0	0	0	1	2	0	4	0	1	0	1	1	1	0	0	0	4	1	1	0	0	0	0	2
Craseomys rufocanus	16	7	0	0	1	1	0	0	0	0	0	1	0	0	1	1	0	0	1	0	0	0	1	0	4	1	1	0	1	0	0	0	1	0	5	0	1	0	0	0	0	4
Myodes rutilus	16	10	0	1	1	1	1	0	1	0	0	1	0	0	0	1	0	0	0	0	0	0	3	0	2	0	0	0	1	0	0	0	1	0	4	1	1	0	0	0	0	2
Cricetulus barabensis	13	7	1	0	1	1	0	0	0	0	0	1	0	0	0	1	0	0	0	1	0	0	1	0	3	0	0	1	0	0	1	0	0	1	3	1	1	1	0	0	0	0
Dipodidae	17	11	1	1	0	1	0	0	0	0	0	1	0	0	0	0	0	0	1	0	1	0	5	0	3	0	1	1	0	0	0	1	0	0	3	0	0	0	0	0	0	3
Hystricidae	2	0	0	0	0	0	0	0	0	0	0	0	0	0	0	0	0	0	0	0	0	0	0	0	1	0	0	0	0	0	0	0	0	1	1	0	0	0	0	0	0	1
Muridae	115	58	1	1	1	1	1	1	1	1	1	1	1	1	1	1	1	1	1	1	1	1	38	0	23	1	1	1	1	1	1	1	1	15	34	1	1	1	1	1	1	28
Rattus norvegicus	75	35	1	1	1	1	1	1	1	1	1	1	1	1	1	1	1	1	1	1	1	1	15	0	16	1	1	1	1	1	1	1	1	8	24	1	1	0	1	1	1	19
Rattus tanezumi	68	34	1	1	1	1	1	1	1	1	1	1	1	1	1	0	1	1	1	1	1	1	15	0	15	1	1	1	1	1	1	1	1	7	19	1	1	1	1	1	1	13
Rattus losea	52	32	1	1	1	1	1	1	1	1	1	1	0	0	1	1	1	1	0	1	0	1	16	0	7	1	1	1	0	0	1	1	0	2	13	1	1	0	1	1	0	9
Apodemus agrarius	50	33	1	1	1	1	1	1	1	1	1	1	1	0	1	1	0	1	1	1	1	1	15	0	7	1	1	0	1	1	1	1	0	1	10	1	1	1	0	1	1	5
Mus musculus	39	21	1	1	1	1	1	0	1	1	1	1	1	0	0	1	1	0	1	1	1	0	6	0	9	0	1	1	1	1	1	1	1	2	9	1	1	1	1	0	1	4
Niviventer confucianus	20	8	1	1	1	1	1	1	1	1	1	1	1	1	0	1	0	1	1	0	1	0	11	0	7	1	1	1	1	1	0	1	0	1	5	0	1	0	0	1	0	3
Apodemus peninsulae	32	22	1	1	1	1	1	1	1	1	1	1	1	0	1	1	0	1	1	0	0	1	6	0	1	0	1	0	0	0	0	0	0	0	9	1	1	1	0	0	0	6
Apodemus chevrieri	27	15	1	1	0	0	1	1	1	1	1	0	0	1	0	0	0	0	0	0	1	1	5	0	7	1	1	0	1	1	1	0	1	1	5	0	1	1	1	1	0	1
Rattus rattus	22	14	1	0	1	0	0	1	1	1	1	0	1	0	0	0	0	0	0	1	0	0	6	0	5	1	0	1	0	0	0	1	0	2	3	1	0	0	1	0	0	1
Rattus nitidus	21	12	1	1	1	1	1	1	1	1	0	0	0	1	0	0	0	0	0	0	0	0	3	0	6	0	1	1	1	1	1	0	0	1	3	1	0	1	0	0	0	1
Niviventer fulvescens	19	12	1	1	1	0	0	1	0	0	0	0	1	0	0	0	0	1	0	1	0	0	5	0	4	1	1	0	1	0	0	0	0	1	3	1	1	0	1	0	0	0
Rhombomys opimus	18	9	1	0	0	1	1	0	0	0	1	0	0	0	0	0	0	0	0	0	0	1	4	0	7	0	0	1	0	0	1	0	0	5	2	1	0	0	0	0	1	0
Bandicota indica	18	12	1	0	1	1	0	1	1	1	1	0	0	0	0	0	0	1	0	0	0	0	4	0	3	1	1	1	0	0	0	0	0	0	3	1	0	0	1	1	0	0
Leopoldamys edwardsi	18	12	1	1	1	1	1	1	0	1	0	0	0	1	0	0	0	1	0	1	0	0	2	0	6	0	1	1	1	1	0	0	0	2	0	0	0	0	0	0	0	0
Apodemus draco	17	12	1	1	1	1	1	1	0	1	1	0	1	1	0	0	0	0	0	0	1	1	0	0	3	1	0	0	1	1	0	0	0	0	2	0	1	1	0	0	0	0
Meriones meridianus	17	14	1	1	0	1	0	1	0	0	0	0	0	0	0	0	0	0	1	0	0	0	9	0	2	0	1	0	0	0	0	0	0	1	1	1	0	0	0	0	0	0
Apodemus latronum	11	8	1	1	1	0	1	1	0	1	1	0	0	1	0	0	0	0	0	0	0	0	0	0	1	1	0	0	0	0	0	0	0	0	2	1	0	0	0	1	0	0
Berylmys bowersi	11	6	0	0	1	1	0	0	1	0	0	1	0	0	0	0	0	0	1	0	0	0	1	0	4	1	1	1	0	0	0	0	1	0	1	0	1	0	0	0	0	0
Pteromyidae	1	1	0	0	0	0	0	0	1	0	0	0	0	0	0	0	0	0	0	0	0	0	0	0	0	0	0	0	0	0	0	0	0	0	0	0	0	0	0	0	0	0
Sciuridae	40	22	1	1	1	1	1	0	1	0	1	1	0	0	1	1	1	0	1	1	0	0	9	0	8	1	0	1	0	1	1	1	0	3	10	1	0	0	1	0	0	8
Marmota himalayana	14	7	1	0	0	1	0	0	0	0	0	0	0	0	0	0	0	0	0	0	0	0	5	0	1	0	0	0	0	0	0	1	0	0	6	0	0	0	0	0	0	6
Spermophilus dauricus	13	9	1	0	0	1	0	0	0	0	0	1	0	0	1	1	1	0	0	1	0	0	2	0	3	0	0	1	0	0	1	0	0	1	1	0	0	0	0	0	0	1
Tamias sibiricus	10	8	1	1	0	1	1	0	1	0	1	0	0	0	1	0	0	0	0	0	0	0	1	0	0	0	0	0	0	0	0	0	0	0	2	0	0	0	0	0	0	2
Spalacidae	4	1	1	0	0	0	0	0	0	0	0	0	0	0	0	0	0	0	0	0	0	0	0	1	1	0	0	0	0	0	0	0	0	1	1	0	0	0	0	0	0	1
other RODENTIA	72	33	1	1	1	1	1	1	1	1	1	1	1	1	1	1	1	1	1	1	1	0	14	3	13	1	1	1	1	1	1	1	1	5	23	1	1	1	1	1	1	17
SCANDENTIA	11	3	1	0	0	0	0	0	0	0	0	0	0	0	0	0	0	0	0	0	1	0	1	0	6	1	0	0	1	1	1	0	1	1	2	0	0	0	0	0	0	2
Tupaiidae	11	3	1	0	0	0	0	0	0	0	0	0	0	0	0	0	0	0	0	0	1	0	1	0	6	1	0	0	1	1	1	0	1	1	2	0	0	0	0	0	0	2
Tupaia belangeri	11	3	1	0	0	0	0	0	0	0	0	0	0	0	0	0	0	0	0	0	1	0	1	0	6	1	0	0	1	1	1	0	1	1	2	0	0	0	0	0	0	2
