# Supplementary material for: Small mammals and associated infections in China: a systematic review and spatial modelling analysis
Source: Lancet Reg Health West Pac. 2024 Dec 18;54:101264. doi: 10.1016/j.lanwpc.2024.101264 (PMC11728903; doi:10.1016/j.lanwpc.2024.101264)
Supplement: Supplementary data 5 [file mmc5.csv]

Order	Family	Genus	Species	Types	Agent family	Agent genus	Standardized name for agent species
EULIPOTYPHLA	Soricidae	Anourosorex	Anourosorex yamashinai	Virus	Hantaviridae	Orthohantavirus	Xinyi virus	Uncharacterised Hantavirus
RODENTIA	Sciuridae	Marmota	Marmota himalayana	Bacteria	Yersiniaceae	Yersinia	Yersinia pestis	Yersinia pestis
RODENTIA	Sciuridae	Spermophilus	Spermophilus alaschanicus	Bacteria	Yersiniaceae	Yersinia	Yersinia pestis	Yersinia pestis
RODENTIA	Sciuridae	Marmota	Marmota himalayana	Bacteria	Yersiniaceae	Yersinia	Yersinia pestis	Yersinia pestis
RODENTIA	Muridae	Rattus	Rattus tanezumi	Bacteria	Yersiniaceae	Yersinia	Yersinia pestis	Yersinia pestis
RODENTIA	Cricetidae	Microtus	Microtus arvalis	Virus	Hantaviridae	Orthohantavirus	Tula orthohantavirus	Tula orthohantavirus
RODENTIA	Muridae	Rattus	Rattus losea	Bacteria	Yersiniaceae	Yersinia	Yersinia pestis	Yersinia pestis
RODENTIA	Muridae	Rattus	Rattus norvegicus	Bacteria	Yersiniaceae	Yersinia	Yersinia pestis	Yersinia pestis
EULIPOTYPHLA	Soricidae	Suncus	Suncus murinus	Bacteria	Yersiniaceae	Yersinia	Yersinia pestis	Yersinia pestis
RODENTIA	Muridae	Rattus	Rattus rattus	Bacteria	Yersiniaceae	Yersinia	Yersinia pestis	Yersinia pestis
RODENTIA	Muridae	Niviventer	Niviventer confucianus	Bacteria	Yersiniaceae	Yersinia	Yersinia pestis	Yersinia pestis
RODENTIA	Sciuridae	Marmota	Marmota himalayana	Bacteria	Yersiniaceae	Yersinia	Yersinia pestis	Yersinia pestis
RODENTIA	Sciuridae	Spermophilus	Spermophilus dauricus	Bacteria	Yersiniaceae	Yersinia	Yersinia pestis	Yersinia pestis
RODENTIA	Dipodidae	Orientallactaga	Orientallactaga sibirica	Bacteria	Yersiniaceae	Yersinia	Yersinia pestis	Yersinia pestis
RODENTIA	Sciuridae	Tamiops	Tamiops swinhoei	Bacteria	Yersiniaceae	Yersinia	Yersinia pestis	Yersinia pestis
RODENTIA	Sciuridae	Spermophilus	Spermophilus dauricus	Bacteria	Yersiniaceae	Yersinia	Yersinia pestis	Yersinia pestis
RODENTIA	Dipodidae	Orientallactaga	Orientallactaga sibirica	Bacteria	Yersiniaceae	Yersinia	Yersinia pestis	Yersinia pestis
RODENTIA	Sciuridae	Tamiops	Tamiops swinhoei	Bacteria	Yersiniaceae	Yersinia	Yersinia pestis	Yersinia pestis
RODENTIA	Muridae	Mus	Mus musculus	Parasite	Sarcocystidae	Toxoplasma	Toxoplasma gondii	Toxoplasma gondii
RODENTIA	Sciuridae	Spermophilus	Spermophilus erythrogenys	Parasite	Angiostrongylidae	Angiostrongylus	Angiostrongylus cantonensis	Angiostrongylus cantonensis
RODENTIA	Sciuridae	Spermophilus	Spermophilus undulatus	Bacteria	Yersiniaceae	Yersinia	Yersinia pestis	Yersinia pestis
RODENTIA	Sciuridae	Spermophilus	Spermophilus undulatus	Bacteria	Yersiniaceae	Yersinia	Yersinia pestis	Yersinia pestis
RODENTIA	Sciuridae	Marmota	Marmota baibacina	Bacteria	Yersiniaceae	Yersinia	Yersinia pestis	Yersinia pestis
RODENTIA	Sciuridae	Spermophilus	Spermophilus dauricus	Bacteria	Yersiniaceae	Yersinia	Yersinia pestis	Yersinia pestis
RODENTIA	Dipodidae	Orientallactaga	Orientallactaga sibirica	Bacteria	Yersiniaceae	Yersinia	Yersinia pestis	Yersinia pestis
RODENTIA	Sciuridae	Tamiops	Tamiops swinhoei	Bacteria	Yersiniaceae	Yersinia	Yersinia pestis	Yersinia pestis
RODENTIA	Sciuridae	Spermophilus	Spermophilus dauricus	Bacteria	Yersiniaceae	Yersinia	Yersinia pestis	Yersinia pestis
RODENTIA	Cricetidae	Microtus	Microtus arvalis	Virus	Flaviviridae		Jingmen tick virus	Mogiana tick virus
RODENTIA	Muridae	Apodemus	Apodemus uralensis	Virus	Flaviviridae		Jingmen tick virus	Mogiana tick virus
RODENTIA	Muridae	Rhombomys	Rhombomys opimus	Virus	Flaviviridae		Jingmen tick virus	Mogiana tick virus
RODENTIA	Muridae	Mus	Mus musculus	Virus	Flaviviridae		Jingmen tick virus	Mogiana tick virus
RODENTIA	Muridae	Meriones	Meriones tamariscinus	Virus	Flaviviridae		Jingmen tick virus	Mogiana tick virus
RODENTIA	Muridae	Meriones	Meriones libycus	Virus	Flaviviridae		Jingmen tick virus	Mogiana tick virus
RODENTIA	Cricetidae	Cricetulus	Cricetulus migratorius	Virus	Flaviviridae		Jingmen tick virus	Mogiana tick virus
RODENTIA	Cricetidae	Lasiopodomys	Lasiopodomys gregalis	Virus	Flaviviridae		Jingmen tick virus	Mogiana tick virus
RODENTIA	Muridae	Rattus	Rattus norvegicus	Virus	Arenaviridae	Mammarenavirus	Wenzhou mammarenavirus	Wenzhou mammarenavirus
RODENTIA	Muridae	Rattus	Rattus norvegicus	Virus	Arenaviridae	Mammarenavirus	Wenzhou mammarenavirus	Wenzhou mammarenavirus
RODENTIA	Dipodidae	Orientallactaga	Orientallactaga sibirica	Bacteria	Yersiniaceae	Yersinia	Yersinia pestis	Yersinia pestis
RODENTIA	Sciuridae	Tamiops	Tamiops swinhoei	Bacteria	Yersiniaceae	Yersinia	Yersinia pestis	Yersinia pestis
RODENTIA	Sciuridae	Spermophilus	Spermophilus dauricus	Bacteria	Yersiniaceae	Yersinia	Yersinia pestis	Yersinia pestis
RODENTIA	Dipodidae	Orientallactaga	Orientallactaga sibirica	Bacteria	Yersiniaceae	Yersinia	Yersinia pestis	Yersinia pestis
RODENTIA	Sciuridae	Tamiops	Tamiops swinhoei	Bacteria	Yersiniaceae	Yersinia	Yersinia pestis	Yersinia pestis
RODENTIA	Sciuridae	Spermophilus	Spermophilus alaschanicus	Bacteria	Yersiniaceae	Yersinia	Yersinia pestis	Yersinia pestis
RODENTIA	Dipodidae	Orientallactaga	Orientallactaga sibirica	Bacteria	Yersiniaceae	Yersinia	Yersinia pestis	Yersinia pestis
RODENTIA	Sciuridae	Tamiops	Tamiops swinhoei	Bacteria	Yersiniaceae	Yersinia	Yersinia pestis	Yersinia pestis
RODENTIA	Sciuridae	Spermophilus	Spermophilus alaschanicus	Bacteria	Yersiniaceae	Yersinia	Yersinia pestis	Yersinia pestis
RODENTIA	Dipodidae	Orientallactaga	Orientallactaga sibirica	Bacteria	Yersiniaceae	Yersinia	Yersinia pestis	Yersinia pestis
RODENTIA	Sciuridae	Tamias	Tamias sibiricus	Bacteria	Yersiniaceae	Yersinia	Yersinia pestis	Yersinia pestis
RODENTIA	Dipodidae	Orientallactaga	Orientallactaga sibirica	Bacteria	Yersiniaceae	Yersinia	Yersinia pestis	Yersinia pestis
RODENTIA	Sciuridae	Spermophilus	Spermophilus alaschanicus	Bacteria	Yersiniaceae	Yersinia	Yersinia pestis	Yersinia pestis
RODENTIA	Muridae	Rattus	Rattus tanezumi	Bacteria	Yersiniaceae	Yersinia	Yersinia pestis	Yersinia pestis
RODENTIA	Muridae	Meriones	Meriones unguiculatus	Bacteria	Yersiniaceae	Yersinia	Yersinia pestis	Yersinia pestis
RODENTIA	Muridae	Meriones	Meriones unguiculatus	Bacteria	Yersiniaceae	Yersinia	Yersinia pestis	Yersinia pestis
RODENTIA	Muridae	Meriones	Meriones unguiculatus	Bacteria	Yersiniaceae	Yersinia	Yersinia pestis	Yersinia pestis
RODENTIA	Muridae	Meriones	Meriones unguiculatus	Bacteria	Yersiniaceae	Yersinia	Yersinia pestis	Yersinia pestis
RODENTIA	Muridae	Meriones	Meriones unguiculatus	Bacteria	Yersiniaceae	Yersinia	Yersinia pestis	Yersinia pestis
RODENTIA	Muridae	Meriones	Meriones unguiculatus	Bacteria	Yersiniaceae	Yersinia	Yersinia pestis	Yersinia pestis
RODENTIA	Muridae	Meriones	Meriones unguiculatus	Bacteria	Yersiniaceae	Yersinia	Yersinia pestis	Yersinia pestis
RODENTIA	Muridae	Meriones	Meriones unguiculatus	Bacteria	Yersiniaceae	Yersinia	Yersinia pestis	Yersinia pestis
RODENTIA	Muridae	Meriones	Meriones unguiculatus	Bacteria	Yersiniaceae	Yersinia	Yersinia pestis	Yersinia pestis
RODENTIA	Muridae	Meriones	Meriones unguiculatus	Bacteria	Yersiniaceae	Yersinia	Yersinia pestis	Yersinia pestis
RODENTIA	Muridae	Niviventer	Niviventer fulvescens	Bacteria	Rickettsiaceae	Orientia	Orientia tsutsugamushi	Orientia tsutsugamushi
RODENTIA	Muridae	Niviventer	Niviventer fulvescens	Bacteria	Rickettsiaceae	Orientia	Orientia tsutsugamushi	Orientia tsutsugamushi
RODENTIA	Muridae	Rattus	Rattus losea	Bacteria	Yersiniaceae	Yersinia	Yersinia pestis	Yersinia pestis
RODENTIA	Muridae	Meriones	Meriones unguiculatus	Bacteria	Yersiniaceae	Yersinia	Yersinia pestis	Yersinia pestis
RODENTIA	Muridae	Meriones	Meriones unguiculatus	Bacteria	Yersiniaceae	Yersinia	Yersinia pestis	Yersinia pestis
RODENTIA	Muridae	Meriones	Meriones unguiculatus	Bacteria	Yersiniaceae	Yersinia	Yersinia pestis	Yersinia pestis
RODENTIA	Cricetidae	Neodon	Neodon fuscus	Bacteria	Yersiniaceae	Yersinia	Yersinia pestis	Yersinia pestis
RODENTIA	Cricetidae	Neodon	Neodon fuscus	Bacteria	Yersiniaceae	Yersinia	Yersinia pestis	Yersinia pestis
RODENTIA	Cricetidae	Cricetulus	Cricetulus longicaudatus	Bacteria	Yersiniaceae	Yersinia	Yersinia pestis	Yersinia pestis
RODENTIA	Sciuridae	Spermophilus	Spermophilus dauricus	Bacteria	Yersiniaceae	Yersinia	Yersinia pestis	Yersinia pestis
RODENTIA	Muridae	Rhombomys	Rhombomys opimus	Virus	Hantaviridae	Orthohantavirus	Seoul orthohantavirus	Seoul Orthohantavirus
RODENTIA	Muridae	Meriones	Meriones libycus	Virus	Hantaviridae	Orthohantavirus	Seoul orthohantavirus	Seoul Orthohantavirus
RODENTIA	Muridae	Meriones	Meriones meridianus	Virus	Hantaviridae	Orthohantavirus	Seoul orthohantavirus	Seoul Orthohantavirus
RODENTIA	Muridae	Meriones	Meriones tamariscinus	Virus	Hantaviridae	Orthohantavirus	Seoul orthohantavirus	Seoul Orthohantavirus
RODENTIA	Cricetidae	Cricetulus	Cricetulus migratorius	Virus	Hantaviridae	Orthohantavirus	Seoul orthohantavirus	Seoul Orthohantavirus
RODENTIA	Muridae	Meriones	Meriones tamariscinus	Parasite	Taeniidae	Echinococcus	Echinococcus	Uncharacterised Echinococcus
RODENTIA	Muridae	Rhombomys	Rhombomys opimus	Parasite	Taeniidae	Echinococcus	Echinococcus	Uncharacterised Echinococcus
RODENTIA	Muridae	Meriones	Meriones meridianus	Parasite	Taeniidae	Echinococcus	Echinococcus	Uncharacterised Echinococcus
RODENTIA	Muridae	Meriones	Meriones libycus	Parasite	Taeniidae	Echinococcus	Echinococcus	Uncharacterised Echinococcus
RODENTIA	Sciuridae	Marmota	Marmota baibacina	Parasite	Angiostrongylidae	Angiostrongylus	Angiostrongylus cantonensis	Angiostrongylus cantonensis
RODENTIA	Sciuridae	Marmota	Marmota baibacina	Parasite	Trypanosomatidae	Trypanosoma	Trypanosoma lewisi	Trypanosoma lewisi
RODENTIA	Cricetidae	Neodon	Neodon fuscus	Bacteria	Yersiniaceae	Yersinia	Yersinia pestis	Yersinia pestis
RODENTIA	Sciuridae	Marmota	Marmota himalayana	Bacteria	Yersiniaceae	Yersinia	Yersinia pestis	Yersinia pestis
RODENTIA	Cricetidae	Cricetulus	Cricetulus longicaudatus	Bacteria	Yersiniaceae	Yersinia	Yersinia pestis	Yersinia pestis
RODENTIA	Sciuridae	Marmota	Marmota baibacina	Bacteria	Yersiniaceae	Yersinia	Yersinia pestis	Yersinia pestis
RODENTIA	Cricetidae	Neodon	Neodon fuscus	Bacteria	Yersiniaceae	Yersinia	Yersinia pestis	Yersinia pestis
RODENTIA	Sciuridae	Marmota	Marmota himalayana	Bacteria	Yersiniaceae	Yersinia	Yersinia pestis	Yersinia pestis
RODENTIA	Muridae	Meriones	Meriones unguiculatus	Bacteria	Yersiniaceae	Yersinia	Yersinia pestis	Yersinia pestis
RODENTIA	Sciuridae	Marmota	Marmota baibacina	Bacteria	Yersiniaceae	Yersinia	Yersinia pestis	Yersinia pestis
RODENTIA	Muridae	Meriones	Meriones unguiculatus	Bacteria	Yersiniaceae	Yersinia	Yersinia pestis	Yersinia pestis
RODENTIA	Cricetidae	Lasiopodomys	Lasiopodomys brandtii	Bacteria	Yersiniaceae	Yersinia	Yersinia pestis	Yersinia pestis
RODENTIA	Muridae	Meriones	Meriones unguiculatus	Bacteria	Yersiniaceae	Yersinia	Yersinia pestis	Yersinia pestis
RODENTIA	Sciuridae	Spermophilus	Spermophilus undulatus	Bacteria	Yersiniaceae	Yersinia	Yersinia pestis	Yersinia pestis
RODENTIA	Sciuridae	Marmota	Marmota himalayana	Bacteria	Yersiniaceae	Yersinia	Yersinia pestis	Yersinia pestis
RODENTIA	Sciuridae	Marmota	Marmota himalayana	Bacteria	Yersiniaceae	Yersinia	Yersinia pestis	Yersinia pestis
RODENTIA	Muridae	Apodemus	Apodemus agrarius	Bacteria	Leptospiraceae	Leptospira	Leptospira interrogans	Leptospira interrogans
RODENTIA	Muridae	Rattus	Rattus norvegicus	Bacteria	Leptospiraceae	Leptospira	Leptospira interrogans	Leptospira interrogans
RODENTIA	Muridae	Apodemus	Apodemus agrarius	Bacteria	Leptospiraceae	Leptospira	Leptospira interrogans	Leptospira interrogans
RODENTIA	Cricetidae	Alexandromys	Alexandromys fortis	Bacteria	Leptospiraceae	Leptospira	Leptospira wolffii	Leptospira wolffii
RODENTIA	Muridae	Rattus	Rattus norvegicus	Bacteria	Leptospiraceae	Leptospira	Leptospira wolffii	Leptospira wolffii
RODENTIA	Muridae	Apodemus	Apodemus agrarius	Bacteria	Leptospiraceae	Leptospira	Leptospira wolffii	Leptospira wolffii
RODENTIA	Cricetidae	Alexandromys	Alexandromys fortis	Bacteria	Leptospiraceae	Leptospira	Leptospira wolffii	Leptospira wolffii
RODENTIA	Muridae	Apodemus	Apodemus agrarius	Bacteria	Leptospiraceae	Leptospira	Leptospira interrogans	Leptospira interrogans
RODENTIA	Muridae	Rattus	Rattus norvegicus	Bacteria	Leptospiraceae	Leptospira	Leptospira interrogans	Leptospira interrogans
RODENTIA	Muridae	Rattus	Rattus norvegicus	Bacteria	Leptospiraceae	Leptospira	Leptospira wolffii	Leptospira wolffii
RODENTIA	Muridae	Apodemus	Apodemus agrarius	Bacteria	Leptospiraceae	Leptospira	Leptospira wolffii	Leptospira wolffii
RODENTIA	Sciuridae	Marmota	Marmota himalayana	Bacteria	Yersiniaceae	Yersinia	Yersinia pestis	Yersinia pestis
RODENTIA	Muridae	Rhombomys	Rhombomys opimus	Bacteria	Yersiniaceae	Yersinia	Yersinia pestis	Yersinia pestis
RODENTIA	Sciuridae	Marmota	Marmota baibacina	Bacteria	Yersiniaceae	Yersinia	Yersinia pestis	Yersinia pestis
RODENTIA	Cricetidae	Phodopus	Phodopus roborovskii	Parasite	Capillariidae	Capillaria	Capillaria hepatica	Capillaria hepatica
RODENTIA	Muridae	Apodemus	Apodemus agrarius	Virus	Hantaviridae	Orthohantavirus	Hantaan orthohantavirus	Hantaan Orthohantavirus
RODENTIA	Muridae	Apodemus	Apodemus peninsulae	Virus	Hantaviridae	Orthohantavirus	Hantaan orthohantavirus	Hantaan Orthohantavirus
RODENTIA	Cricetidae	Cricetulus	Cricetulus migratorius	Virus	Hantaviridae	Orthohantavirus	Hantaan orthohantavirus	Hantaan Orthohantavirus
RODENTIA	Muridae	Niviventer	Niviventer confucianus	Virus	Hantaviridae	Orthohantavirus	Hantaan orthohantavirus	Hantaan Orthohantavirus
RODENTIA	Muridae	Mus	Mus musculus	Virus	Hantaviridae	Orthohantavirus	Hantaan orthohantavirus	Hantaan Orthohantavirus
RODENTIA	Cricetidae	Tscherskia	Tscherskia triton	Virus	Hantaviridae	Orthohantavirus	Hantaan orthohantavirus	Hantaan Orthohantavirus
RODENTIA	Muridae	Niviventer	Niviventer confucianus	Virus	Hantaviridae	Orthohantavirus	Hantaan orthohantavirus	Hantaan Orthohantavirus
RODENTIA	Sciuridae	Marmota	Marmota himalayana	Bacteria	Yersiniaceae	Yersinia	Yersinia pestis	Yersinia pestis
RODENTIA	Sciuridae	Marmota	Marmota baibacina	Bacteria	Yersiniaceae	Yersinia	Yersinia pestis	Yersinia pestis
RODENTIA	Muridae	Apodemus	Apodemus chevrieri	Bacteria	Yersiniaceae	Yersinia	Yersinia pestis	Yersinia pestis
RODENTIA	Sciuridae	Marmota	Marmota himalayana	Bacteria	Yersiniaceae	Yersinia	Yersinia pestis	Yersinia pestis
RODENTIA	Sciuridae	Marmota	Marmota himalayana	Bacteria	Yersiniaceae	Yersinia	Yersinia pestis	Yersinia pestis
RODENTIA	Sciuridae	Marmota	Marmota baibacina	Bacteria	Yersiniaceae	Yersinia	Yersinia pestis	Yersinia pestis
RODENTIA	Sciuridae	Spermophilus	Spermophilus undulatus	Bacteria	Yersiniaceae	Yersinia	Yersinia pestis	Yersinia pestis
RODENTIA	Dipodidae	Orientallactaga	Orientallactaga sibirica	Bacteria	Yersiniaceae	Yersinia	Yersinia pestis	Yersinia pestis
RODENTIA	Muridae	Rhombomys	Rhombomys opimus	Bacteria	Yersiniaceae	Yersinia	Yersinia pestis	Yersinia pestis
RODENTIA	Muridae	Apodemus	Apodemus agrarius	Bacteria	Leptospiraceae	Leptospira	Leptospira interrogans	Leptospira interrogans
RODENTIA	Cricetidae	Myodes	Myodes rutilus	Bacteria	Leptospiraceae	Leptospira	Leptospira interrogans	Leptospira interrogans
RODENTIA	Cricetidae	Alexandromys	Alexandromys fortis	Bacteria	Leptospiraceae	Leptospira	Leptospira interrogans	Leptospira interrogans
RODENTIA	Sciuridae	Tamias	Tamias sibiricus	Bacteria	Leptospiraceae	Leptospira	Leptospira interrogans	Leptospira interrogans
RODENTIA	Muridae	Apodemus	Apodemus peninsulae	Bacteria	Leptospiraceae	Leptospira	Leptospira interrogans	Leptospira interrogans
RODENTIA	Sciuridae	Marmota	Marmota himalayana	Bacteria	Yersiniaceae	Yersinia	Yersinia pestis	Yersinia pestis
RODENTIA	Sciuridae	Marmota	Marmota himalayana	Bacteria	Yersiniaceae	Yersinia	Yersinia pestis	Yersinia pestis
SCANDENTIA	Tupaiidae	Tupaia	Tupaia belangeri	Bacteria	Yersiniaceae	Yersinia	Yersinia enterocolitica	Yersinia enterocolitica
RODENTIA	Cricetidae	Eothenomys	Eothenomys miletus	Bacteria	Yersiniaceae	Yersinia	Yersinia enterocolitica	Yersinia enterocolitica
RODENTIA	Muridae	Rattus	Rattus norvegicus	Bacteria	Yersiniaceae	Yersinia	Yersinia enterocolitica	Yersinia enterocolitica
RODENTIA	Muridae	Apodemus	Apodemus chevrieri	Bacteria	Yersiniaceae	Yersinia	Yersinia enterocolitica	Yersinia enterocolitica
RODENTIA	Sciuridae	Marmota	Marmota himalayana	Bacteria	Yersiniaceae	Yersinia	Yersinia pestis	Yersinia pestis
RODENTIA	Sciuridae	Marmota	Marmota baibacina	Bacteria	Yersiniaceae	Yersinia	Yersinia pestis	Yersinia pestis
RODENTIA	Muridae	Apodemus	Apodemus agrarius	Bacteria	Leptospiraceae	Leptospira	Leptospira interrogans	Leptospira interrogans
RODENTIA	Muridae	Rattus	Rattus losea	Bacteria	Leptospiraceae	Leptospira	Leptospira interrogans	Leptospira interrogans
RODENTIA	Muridae	Apodemus	Apodemus agrarius	Bacteria	Leptospiraceae	Leptospira	Leptospira interrogans	Leptospira interrogans
RODENTIA	Muridae	Apodemus	Apodemus agrarius	Bacteria	Leptospiraceae	Leptospira	Leptospira interrogans	Leptospira interrogans
RODENTIA	Muridae	Rattus	Rattus losea	Bacteria	Leptospiraceae	Leptospira	Leptospira interrogans	Leptospira interrogans
RODENTIA	Sciuridae	Spermophilus	Spermophilus dauricus	Bacteria	Borreliaceae	Borrelia	Borrelia garinii	Borrelia garinii
RODENTIA	Sciuridae	Spermophilus	Spermophilus dauricus	Bacteria	Rickettsiaceae	Rickettsia	Rickettsia sibirica	Rickettsia sibirica
RODENTIA	Cricetidae	Cricetulus	Cricetulus barabensis	Bacteria	Rickettsiaceae	Rickettsia	Rickettsia sibirica	Rickettsia sibirica
RODENTIA	Sciuridae	Spermophilus	Spermophilus dauricus	Bacteria	Rickettsiaceae	Rickettsia	Rickettsia conorii	Rickettsia conorii
RODENTIA	Muridae	Meriones	Meriones libycus	Bacteria	Anaplasmataceae	Anaplasma	Anaplasma phagocytophilum	Anaplasma phagocytophilum
RODENTIA	Cricetidae	Cricetulus	Cricetulus migratorius	Bacteria	Anaplasmataceae	Anaplasma	Anaplasma phagocytophilum	Anaplasma phagocytophilum
RODENTIA	Sciuridae	Marmota	Marmota himalayana	Virus	Adenoviridae	Mastadenovirus	Adenovirus	Uncharacterised Mastadenovirus
RODENTIA	Sciuridae	Marmota	Marmota himalayana	Virus	Astroviridae	Mamastrovirus	Mamastrovirus	Uncharacterised Mamastrovirus
RODENTIA	Sciuridae	Marmota	Marmota himalayana	Virus	Astroviridae	Mamastrovirus	Mamastrovirus	Uncharacterised Mamastrovirus
RODENTIA	Cricetidae	Neodon	Neodon fuscus	Parasite	Capillariidae	Capillaria	Capillaria hepatica	Capillaria hepatica
LAGOMORPHA	Ochotonidae	Ochotona	Ochotona curzoniae	Parasite	Taeniidae	Echinococcus	Echinococcus	Uncharacterised Echinococcus
LAGOMORPHA	Ochotonidae	Ochotona	Ochotona curzoniae	Parasite	Trypanosomatidae	Trypanosoma	Trypanosoma lewisi	Trypanosoma lewisi
RODENTIA	Sciuridae	Marmota	Marmota baibacina	Parasite	Trypanosomatidae	Trypanosoma	Trypanosoma lewisi	Trypanosoma lewisi
LAGOMORPHA	Ochotonidae	Ochotona	Ochotona curzoniae	Parasite	Angiostrongylidae	Angiostrongylus	Angiostrongylus cantonensis	Angiostrongylus cantonensis
LAGOMORPHA	Ochotonidae	Ochotona	Ochotona curzoniae	Parasite	Trypanosomatidae	Trypanosoma	Trypanosoma lewisi	Trypanosoma lewisi
RODENTIA	Sciuridae	Marmota	Marmota baibacina	Parasite	Trypanosomatidae	Trypanosoma	Trypanosoma lewisi	Trypanosoma lewisi
RODENTIA	Cricetidae	Cricetulus	Cricetulus migratorius	Bacteria	Anaplasmataceae	Anaplasma	Anaplasma phagocytophilum	Anaplasma phagocytophilum
RODENTIA	Sciuridae	Marmota	Marmota himalayana	Parasite	Sarcocystidae	Toxoplasma	Toxoplasma gondii	Toxoplasma gondii
LAGOMORPHA	Ochotonidae	Ochotona	Ochotona curzoniae	Parasite	Angiostrongylidae	Angiostrongylus	Angiostrongylus cantonensis	Angiostrongylus cantonensis
RODENTIA	Muridae	Apodemus	Apodemus agrarius	Bacteria	Bartonellaceae	Bartonella	Bartonella grahamii	Bartonella grahamii
RODENTIA	Muridae	Apodemus	Apodemus agrarius	Bacteria	Bartonellaceae	Bartonella	Bartonella taylorii	Bartonella taylorii
RODENTIA	Muridae	Apodemus	Apodemus agrarius	Bacteria	Bartonellaceae	Bartonella	Bartonella phoceensis	Bartonella phoceensis
RODENTIA	Muridae	Apodemus	Apodemus agrarius	Bacteria	Bartonellaceae	Bartonella	Bartonella elizabethae	Bartonella elizabethae
RODENTIA	Muridae	Apodemus	Apodemus peninsulae	Bacteria	Bartonellaceae	Bartonella	Bartonella grahamii	Bartonella grahamii
RODENTIA	Sciuridae	Tamias	Tamias sibiricus	Bacteria	Bartonellaceae	Bartonella	Bartonella grahamii	Bartonella grahamii
RODENTIA	Cricetidae	Alexandromys	Alexandromys fortis	Bacteria	Bartonellaceae	Bartonella	Bartonella grahamii	Bartonella grahamii
RODENTIA	Cricetidae	Tscherskia	Tscherskia triton	Bacteria	Bartonellaceae	Bartonella	Bartonella grahamii	Bartonella grahamii
RODENTIA	Muridae	Rattus	Rattus norvegicus	Bacteria	Rickettsiaceae	Rickettsia	Rickettsia prowazekii	Rickettsia prowazekii
RODENTIA	Muridae	Mus	Mus musculus	Bacteria	Rickettsiaceae	Rickettsia	Rickettsia prowazekii	Rickettsia prowazekii
RODENTIA	Cricetidae	Ondatra	Ondatra zibethicus	Bacteria	Rickettsiaceae	Rickettsia	Rickettsia prowazekii	Rickettsia prowazekii
RODENTIA	Muridae	Apodemus	Apodemus peninsulae	Bacteria	Rickettsiaceae	Rickettsia	Rickettsia prowazekii	Rickettsia prowazekii
RODENTIA	Cricetidae	Craseomys	Craseomys rufocanus	Bacteria	Rickettsiaceae	Rickettsia	Rickettsia prowazekii	Rickettsia prowazekii
RODENTIA	Muridae	Apodemus	Apodemus agrarius	Bacteria	Rickettsiaceae	Rickettsia	Rickettsia prowazekii	Rickettsia prowazekii
RODENTIA	Muridae	Rattus	Rattus tanezumi	Bacteria	Yersiniaceae	Yersinia	Yersinia pestis	Yersinia pestis
RODENTIA	Muridae	Rattus	Rattus losea	Virus	Hantaviridae	Orthohantavirus	Hantaan orthohantavirus	Hantaan Orthohantavirus
RODENTIA	Cricetidae	Tscherskia	Tscherskia triton	Virus	Hantaviridae	Orthohantavirus	Dabieshan orthohantavirus	Dabieshan orthohantavirus
RODENTIA	Muridae	Rattus	Rattus losea	Virus	Hantaviridae	Orthohantavirus	Dabieshan orthohantavirus	Dabieshan orthohantavirus
RODENTIA	Muridae	Apodemus	Apodemus agrarius	Virus	Hantaviridae	Orthohantavirus	Hantaan orthohantavirus	Hantaan Orthohantavirus
RODENTIA	Muridae	Rattus	Rattus norvegicus	Virus	Hantaviridae	Orthohantavirus	Hantaan orthohantavirus	Hantaan Orthohantavirus
RODENTIA	Muridae	Mus	Mus musculus	Virus	Hantaviridae	Orthohantavirus	Hantaan orthohantavirus	Hantaan Orthohantavirus
RODENTIA	Muridae	Mus	Mus musculus	Virus	Hantaviridae	Orthohantavirus	Hantaan orthohantavirus	Hantaan Orthohantavirus
RODENTIA	Muridae	Rattus	Rattus norvegicus	Virus	Hantaviridae	Orthohantavirus	Dabieshan orthohantavirus	Dabieshan orthohantavirus
RODENTIA	Muridae	Mus	Mus musculus	Virus	Hantaviridae	Orthohantavirus	Dabieshan orthohantavirus	Dabieshan orthohantavirus
RODENTIA	Muridae	Rattus	Rattus norvegicus	Virus	Hantaviridae	Orthohantavirus	Hantaan orthohantavirus	Hantaan Orthohantavirus
RODENTIA	Muridae	Apodemus	Apodemus agrarius	Virus	Hantaviridae	Orthohantavirus	Hantaan orthohantavirus	Hantaan Orthohantavirus
RODENTIA	Muridae	Apodemus	Apodemus agrarius	Virus	Hantaviridae	Orthohantavirus	Hantaan orthohantavirus	Hantaan Orthohantavirus
RODENTIA	Muridae	Rattus	Rattus norvegicus	Virus	Hantaviridae	Orthohantavirus	Seoul orthohantavirus	Seoul Orthohantavirus
RODENTIA	Muridae	Rattus	Rattus norvegicus	Virus	Parvoviridae	Bocaparvovirus	Unclassified Bocaparvovirus	Uncharacterised Bocaparvovirus
RODENTIA	Muridae	Rattus	Rattus tanezumi	Virus	Parvoviridae	Bocaparvovirus	Unclassified Bocaparvovirus	Uncharacterised Bocaparvovirus
RODENTIA	Muridae	Rattus	Rattus rattus	Virus	Parvoviridae	Bocaparvovirus	Unclassified Bocaparvovirus	Uncharacterised Bocaparvovirus
RODENTIA	Muridae	Rattus	Rattus norvegicus	Virus	Hantaviridae	Orthohantavirus	Seoul orthohantavirus	Seoul Orthohantavirus
RODENTIA	Muridae	Niviventer	Niviventer confucianus	Virus	Hantaviridae	Orthohantavirus	Dabieshan orthohantavirus	Dabieshan orthohantavirus
RODENTIA	Muridae	Niviventer	Niviventer confucianus	Virus	Hantaviridae	Orthohantavirus	Dabieshan orthohantavirus	Dabieshan orthohantavirus
RODENTIA	Sciuridae	Marmota	Marmota baibacina	Bacteria	Yersiniaceae	Yersinia	Yersinia pestis	Yersinia pestis
RODENTIA	Muridae	Rattus	Rattus tanezumi	Parasite	Trypanosomatidae	Trypanosoma	Trypanosoma lewisi	Trypanosoma lewisi
RODENTIA	Muridae	Rattus	Rattus nitidus	Parasite	Trypanosomatidae	Trypanosoma	Trypanosoma lewisi	Trypanosoma lewisi
RODENTIA	Cricetidae	Eothenomys	Eothenomys miletus	Parasite	Trypanosomatidae	Trypanosoma	Trypanosoma lewisi	Trypanosoma lewisi
RODENTIA	Muridae	Apodemus	Apodemus agrarius	Bacteria	Rickettsiaceae	Orientia	Orientia tsutsugamushi	Orientia tsutsugamushi
RODENTIA	Muridae	Rattus	Rattus norvegicus	Bacteria	Rickettsiaceae	Orientia	Orientia tsutsugamushi	Orientia tsutsugamushi
RODENTIA	Muridae	Apodemus	Apodemus peninsulae	Virus	Hantaviridae	Orthohantavirus	Fugong orthohantavirus	Fugong orthohantavirus
RODENTIA	Cricetidae	Eothenomys	Eothenomys eleusis	Virus	Hantaviridae	Orthohantavirus	Fugong orthohantavirus	Fugong orthohantavirus
RODENTIA	Muridae	Niviventer	Niviventer eha	Virus	Hantaviridae	Orthohantavirus	Fugong orthohantavirus	Fugong orthohantavirus
EULIPOTYPHLA	Soricidae	Crocidura	Crocidura attenuata	Bacteria	Leptospiraceae	Leptospira	Leptospira interrogans	Leptospira interrogans
RODENTIA	Muridae	Rattus	Rattus tanezumi	Virus	Hantaviridae	Orthohantavirus	Seoul orthohantavirus	Seoul Orthohantavirus
EULIPOTYPHLA	Soricidae	Suncus	Suncus murinus	Bacteria	Bartonellaceae	Bartonella	Bartonella tribocorum	Bartonella tribocorum
RODENTIA	Muridae	Apodemus	Apodemus agrarius	Bacteria	Bartonellaceae	Bartonella	Bartonella queenslandensis	Bartonella queenslandensis
EULIPOTYPHLA	Soricidae	Anourosorex	Anourosorex squamipes	Virus	Hantaviridae	Orthohantavirus	Lianghe virus	Uncharacterised Hantavirus
RODENTIA	Muridae	Rattus	Rattus tanezumi	Virus	Hepeviridae	Paslahepevirus	Hepatitis E Virus	Paslahepevirus balayani
RODENTIA	Muridae	Rattus	Rattus tanezumi	Virus	Hepeviridae	Paslahepevirus	Hepatitis E Virus	Paslahepevirus balayani
RODENTIA	Muridae	Niviventer	Niviventer fulvescens	Virus	Hepeviridae	Paslahepevirus	Hepatitis E Virus	Paslahepevirus balayani
RODENTIA	Muridae	Apodemus	Apodemus agrarius	Bacteria	Bartonellaceae	Bartonella	Bartonella grahamii	Bartonella grahamii
RODENTIA	Muridae	Apodemus	Apodemus agrarius	Bacteria	Bartonellaceae	Bartonella	Bartonella taylorii	Bartonella taylorii
RODENTIA	Muridae	Apodemus	Apodemus agrarius	Bacteria	Bartonellaceae	Bartonella	Bartonella japonica	Bartonella japonica
RODENTIA	Muridae	Apodemus	Apodemus agrarius	Bacteria	Bartonellaceae	Bartonella	Bartonella coopersplainsensis	Bartonella coopersplainsensis
RODENTIA	Cricetidae	Alexandromys	Alexandromys maximowiczii	Bacteria	Bartonellaceae	Bartonella	Bartonella heixiaziensis	Bartonella heixiaziensis
RODENTIA	Cricetidae	Alexandromys	Alexandromys maximowiczii	Bacteria	Bartonellaceae	Bartonella	Bartonella taylorii	Bartonella taylorii
RODENTIA	Cricetidae	Alexandromys	Alexandromys fortis	Bacteria	Bartonellaceae	Bartonella	Bartonella grahamii	Bartonella grahamii
RODENTIA	Cricetidae	Alexandromys	Alexandromys fortis	Bacteria	Bartonellaceae	Bartonella	Bartonella taylorii	Bartonella taylorii
RODENTIA	Sciuridae	Sciurus	Sciurus vulgaris	Bacteria	Bartonellaceae	Bartonella	Bartonella washoeensis	Bartonella washoeensis
RODENTIA	Sciuridae	Marmota	Marmota himalayana	Bacteria	Yersiniaceae	Yersinia	Yersinia pestis	Yersinia pestis
RODENTIA	Muridae	Rattus	Rattus norvegicus	Bacteria	Yersiniaceae	Yersinia	Yersinia pestis	Yersinia pestis
RODENTIA	Muridae	Apodemus	Apodemus agrarius	Bacteria	Leptospiraceae	Leptospira	Leptospira interrogans	Leptospira interrogans
RODENTIA	Muridae	Niviventer	Niviventer confucianus	Bacteria	Bartonellaceae	Bartonella	Bartonella grahamii	Bartonella grahamii
RODENTIA	Muridae	Niviventer	Niviventer confucianus	Bacteria	Bartonellaceae	Bartonella	Bartonella queenslandensis	Bartonella queenslandensis
RODENTIA	Muridae	Niviventer	Niviventer confucianus	Bacteria	Bartonellaceae	Bartonella	Bartonella rattimassiliensis	Bartonella rattimassiliensis
RODENTIA	Muridae	Niviventer	Niviventer confucianus	Bacteria	Bartonellaceae	Bartonella	Bartonella japonica	Bartonella japonica
RODENTIA	Muridae	Apodemus	Apodemus draco	Bacteria	Bartonellaceae	Bartonella	Bartonella grahamii	Bartonella grahamii
RODENTIA	Muridae	Apodemus	Apodemus draco	Bacteria	Bartonellaceae	Bartonella	Bartonella japonica	Bartonella japonica
RODENTIA	Muridae	Niviventer	Niviventer confucianus	Bacteria	Bartonellaceae	Bartonella	Bartonella elizabethae	Bartonella elizabethae
RODENTIA	Muridae	Niviventer	Niviventer confucianus	Bacteria	Bartonellaceae	Bartonella	Bartonella japonica	Bartonella japonica
RODENTIA	Muridae	Apodemus	Apodemus agrarius	Bacteria	Bartonellaceae	Bartonella	Bartonella phoceensis	Bartonella phoceensis
RODENTIA	Muridae	Rattus	Rattus tanezumi	Bacteria	Rickettsiaceae	Rickettsia	Rickettsia typhi	Rickettsia typhi
RODENTIA	Muridae	Rattus	Rattus losea	Bacteria	Rickettsiaceae	Orientia	Orientia tsutsugamushi	Orientia tsutsugamushi
RODENTIA	Muridae	Apodemus	Apodemus agrarius	Bacteria	Rickettsiaceae	Orientia	Orientia tsutsugamushi	Orientia tsutsugamushi
RODENTIA	Muridae	Rattus	Rattus norvegicus	Bacteria	Rickettsiaceae	Orientia	Orientia tsutsugamushi	Orientia tsutsugamushi
RODENTIA	Muridae	Rattus	Rattus tanezumi	Bacteria	Rickettsiaceae	Rickettsia	Rickettsia prowazekii	Rickettsia prowazekii
RODENTIA	Muridae	Niviventer	Niviventer confucianus	Bacteria	Anaplasmataceae	Anaplasma	Anaplasma phagocytophilum	Anaplasma phagocytophilum
RODENTIA	Muridae	Apodemus	Apodemus peninsulae	Bacteria	Anaplasmataceae	Anaplasma	Anaplasma phagocytophilum	Anaplasma phagocytophilum
RODENTIA	Cricetidae	Craseomys	Craseomys rufocanus	Bacteria	Anaplasmataceae	Anaplasma	Anaplasma phagocytophilum	Anaplasma phagocytophilum
RODENTIA	Muridae	Apodemus	Apodemus draco	Bacteria	Anaplasmataceae	Anaplasma	Anaplasma phagocytophilum	Anaplasma phagocytophilum
RODENTIA	Muridae	Apodemus	Apodemus agrarius	Bacteria	Anaplasmataceae	Anaplasma	Anaplasma phagocytophilum	Anaplasma phagocytophilum
RODENTIA	Cricetidae	Cricetulus	Cricetulus longicaudatus	Bacteria	Anaplasmataceae	Anaplasma	Anaplasma phagocytophilum	Anaplasma phagocytophilum
RODENTIA	Cricetidae	Craseomys	Craseomys rufocanus	Bacteria	Rickettsiaceae	Rickettsia	Rickettsia conorii	Rickettsia conorii
RODENTIA	Muridae	Meriones	Meriones unguiculatus	Bacteria	Yersiniaceae	Yersinia	Yersinia pestis	Yersinia pestis
RODENTIA	Sciuridae	Spermophilus	Spermophilus dauricus	Bacteria	Yersiniaceae	Yersinia	Yersinia pestis	Yersinia pestis
RODENTIA	Dipodidae	Orientallactaga	Orientallactaga sibirica	Bacteria	Yersiniaceae	Yersinia	Yersinia pestis	Yersinia pestis
RODENTIA	Sciuridae	Spermophilus	Spermophilus dauricus	Bacteria	Yersiniaceae	Yersinia	Yersinia pestis	Yersinia pestis
EULIPOTYPHLA	Soricidae	Crocidura	Crocidura lasiura	Bacteria	Rickettsiaceae	Orientia	Orientia tsutsugamushi	Orientia tsutsugamushi
RODENTIA	Muridae	Rattus	Rattus losea	Bacteria	Yersiniaceae	Yersinia	Yersinia pestis	Yersinia pestis
RODENTIA	Muridae	Rattus	Rattus losea	Bacteria	Yersiniaceae	Yersinia	Yersinia enterocolitica	Yersinia enterocolitica
EULIPOTYPHLA	Soricidae	Suncus	Suncus murinus	Bacteria	Yersiniaceae	Yersinia	Yersinia enterocolitica	Yersinia enterocolitica
RODENTIA	Muridae	Apodemus	Apodemus agrarius	Bacteria	Yersiniaceae	Yersinia	Yersinia pestis	Yersinia pestis
RODENTIA	Cricetidae	Tscherskia	Tscherskia triton	Bacteria	Yersiniaceae	Yersinia	Yersinia pestis	Yersinia pestis
RODENTIA	Cricetidae	Alexandromys	Alexandromys fortis	Bacteria	Yersiniaceae	Yersinia	Yersinia pestis	Yersinia pestis
RODENTIA	Sciuridae	Spermophilus	Spermophilus dauricus	Bacteria	Yersiniaceae	Yersinia	Yersinia pestis	Yersinia pestis
SCANDENTIA	Tupaiidae	Tupaia	Tupaia belangeri	Virus	Papillomaviridae		Papillomaviruses	Uncharacterised Papillomaviridae virus
RODENTIA	Muridae	Apodemus	Apodemus chevrieri	Virus	Coronaviridae	Betacoronavirus	Betacoronavirus	Uncharacterised Betacoronavirus
RODENTIA	Muridae	Apodemus	Apodemus ilex	Virus	Coronaviridae	Betacoronavirus	Betacoronavirus	Uncharacterised Betacoronavirus
RODENTIA	Cricetidae	Eothenomys	Eothenomys eleusis	Virus	Coronaviridae	Betacoronavirus	Betacoronavirus	Uncharacterised Betacoronavirus
RODENTIA	Muridae	Rattus	Rattus tanezumi	Parasite	Capillariidae	Capillaria	Capillaria hepatica	Capillaria hepatica
RODENTIA	Muridae	Rattus	Rattus norvegicus	Parasite	Capillariidae	Capillaria	Capillaria hepatica	Capillaria hepatica
RODENTIA	Muridae	Niviventer	Niviventer andersoni	Parasite	Capillariidae	Capillaria	Capillaria hepatica	Capillaria hepatica
RODENTIA	Muridae	Leopoldamys	Leopoldamys edwardsi	Parasite	Capillariidae	Capillaria	Capillaria hepatica	Capillaria hepatica
RODENTIA	Muridae	Mus	Mus caroli	Parasite	Capillariidae	Capillaria	Capillaria hepatica	Capillaria hepatica
RODENTIA	Muridae	Apodemus	Apodemus chevrieri	Parasite	Capillariidae	Capillaria	Capillaria hepatica	Capillaria hepatica
RODENTIA	Muridae	Berylmys	Berylmys bowersi	Parasite	Capillariidae	Capillaria	Capillaria hepatica	Capillaria hepatica
RODENTIA	Muridae	Rattus	Rattus tanezumi	Parasite	Capillariidae	Capillaria	Capillaria hepatica	Capillaria hepatica
RODENTIA	Muridae	Rattus	Rattus norvegicus	Parasite	Capillariidae	Capillaria	Capillaria hepatica	Capillaria hepatica
RODENTIA	Muridae	Niviventer	Niviventer andersoni	Parasite	Capillariidae	Capillaria	Capillaria hepatica	Capillaria hepatica
RODENTIA	Cricetidae	Eothenomys	Eothenomys miletus	Parasite	Capillariidae	Capillaria	Capillaria hepatica	Capillaria hepatica
RODENTIA	Sciuridae	Spermophilus	Spermophilus dauricus	Bacteria	Yersiniaceae	Yersinia	Yersinia pestis	Yersinia pestis
RODENTIA	Sciuridae	Spermophilus	Spermophilus dauricus	Bacteria	Yersiniaceae	Yersinia	Yersinia pestis	Yersinia pestis
RODENTIA	Sciuridae	Spermophilus	Spermophilus dauricus	Bacteria	Yersiniaceae	Yersinia	Yersinia pestis	Yersinia pestis
RODENTIA	Sciuridae	Spermophilus	Spermophilus dauricus	Bacteria	Yersiniaceae	Yersinia	Yersinia pestis	Yersinia pestis
RODENTIA	Sciuridae	Spermophilus	Spermophilus dauricus	Bacteria	Yersiniaceae	Yersinia	Yersinia pestis	Yersinia pestis
RODENTIA	Sciuridae	Spermophilus	Spermophilus dauricus	Bacteria	Yersiniaceae	Yersinia	Yersinia pestis	Yersinia pestis
RODENTIA	Sciuridae	Spermophilus	Spermophilus dauricus	Bacteria	Yersiniaceae	Yersinia	Yersinia pestis	Yersinia pestis
RODENTIA	Sciuridae	Spermophilus	Spermophilus dauricus	Bacteria	Yersiniaceae	Yersinia	Yersinia pestis	Yersinia pestis
RODENTIA	Muridae	Rattus	Rattus tanezumi	Parasite	Capillariidae	Capillaria	Capillaria hepatica	Capillaria hepatica
RODENTIA	Muridae	Rattus	Rattus norvegicus	Parasite	Capillariidae	Capillaria	Capillaria hepatica	Capillaria hepatica
RODENTIA	Muridae	Niviventer	Niviventer andersoni	Parasite	Capillariidae	Capillaria	Capillaria hepatica	Capillaria hepatica
RODENTIA	Muridae	Leopoldamys	Leopoldamys edwardsi	Parasite	Capillariidae	Capillaria	Capillaria hepatica	Capillaria hepatica
RODENTIA	Muridae	Mus	Mus caroli	Parasite	Capillariidae	Capillaria	Capillaria hepatica	Capillaria hepatica
RODENTIA	Muridae	Apodemus	Apodemus chevrieri	Parasite	Capillariidae	Capillaria	Capillaria hepatica	Capillaria hepatica
RODENTIA	Muridae	Berylmys	Berylmys bowersi	Parasite	Capillariidae	Capillaria	Capillaria hepatica	Capillaria hepatica
RODENTIA	Muridae	Niviventer	Niviventer andersoni	Parasite	Sarcocystidae	Toxoplasma	Toxoplasma gondii	Toxoplasma gondii
RODENTIA	Muridae	Rattus	Rattus norvegicus	Parasite	Angiostrongylidae	Angiostrongylus	Angiostrongylus cantonensis	Angiostrongylus cantonensis
RODENTIA	Sciuridae	Spermophilus	Spermophilus dauricus	Bacteria	Yersiniaceae	Yersinia	Yersinia pestis	Yersinia pestis
RODENTIA	Sciuridae	Spermophilus	Spermophilus dauricus	Bacteria	Yersiniaceae	Yersinia	Yersinia pestis	Yersinia pestis
RODENTIA	Sciuridae	Spermophilus	Spermophilus dauricus	Bacteria	Yersiniaceae	Yersinia	Yersinia pestis	Yersinia pestis
RODENTIA	Cricetidae	Craseomys	Craseomys rufocanus	Bacteria	Borreliaceae	Borrelia	Borrelia garinii	Borrelia garinii
RODENTIA	Muridae	Apodemus	Apodemus agrarius	Bacteria	Borreliaceae	Borrelia	Borrelia garinii	Borrelia garinii
RODENTIA	Sciuridae	Tamias	Tamias sibiricus	Bacteria	Borreliaceae	Borrelia	Borrelia garinii	Borrelia garinii
RODENTIA	Muridae	Rattus	Rattus norvegicus	Bacteria	Borreliaceae	Borrelia	Borrelia garinii	Borrelia garinii
RODENTIA	Cricetidae	Craseomys	Craseomys rufocanus	Bacteria	Borreliaceae	Borrelia	Borrelia garinii	Borrelia garinii
RODENTIA	Muridae	Rattus	Rattus tanezumi	Bacteria	Bartonellaceae	Bartonella	Bartonella tribocorum	Bartonella tribocorum
RODENTIA	Muridae	Rattus	Rattus tanezumi	Bacteria	Bartonellaceae	Bartonella	Bartonella queenslandensis	Bartonella queenslandensis
RODENTIA	Muridae	Rattus	Rattus tanezumi	Bacteria	Bartonellaceae	Bartonella	Bartonella elizabethae	Bartonella elizabethae
RODENTIA	Muridae	Rattus	Rattus tanezumi	Bacteria	Bartonellaceae	Bartonella	Bartonella rochalimae	Bartonella rochalimae
RODENTIA	Muridae	Rattus	Rattus norvegicus	Virus	Hantaviridae	Orthohantavirus	Seoul orthohantavirus	Seoul Orthohantavirus
RODENTIA	Muridae	Rattus	Rattus tanezumi	Virus	Hantaviridae	Orthohantavirus	Seoul orthohantavirus	Seoul Orthohantavirus
RODENTIA	Muridae	Rattus	Rattus tanezumi	Parasite	Trypanosomatidae	Trypanosoma	Trypanosoma lewisi	Trypanosoma lewisi
RODENTIA	Muridae	Rattus	Rattus norvegicus	Parasite	Trypanosomatidae	Trypanosoma	Trypanosoma lewisi	Trypanosoma lewisi
RODENTIA	Muridae	Mus	Mus musculus	Parasite	Trypanosomatidae	Trypanosoma	Trypanosoma lewisi	Trypanosoma lewisi
RODENTIA	Muridae	Apodemus	Apodemus chevrieri	Parasite	Trypanosomatidae	Trypanosoma	Trypanosoma lewisi	Trypanosoma lewisi
SCANDENTIA	Tupaiidae	Tupaia	Tupaia belangeri	Parasite	Trypanosomatidae	Trypanosoma	Trypanosoma lewisi	Trypanosoma lewisi
EULIPOTYPHLA	Soricidae	Suncus	Suncus murinus	Parasite	Trypanosomatidae	Trypanosoma	Trypanosoma lewisi	Trypanosoma lewisi
RODENTIA	Muridae	Rattus	Rattus tanezumi	Parasite	Hymenolepididae	Rodentolepis	Rodentolepis nana	Rodentolepis nana
RODENTIA	Muridae	Rattus	Rattus norvegicus	Parasite	Hymenolepididae	Rodentolepis	Rodentolepis nana	Rodentolepis nana
RODENTIA	Muridae	Niviventer	Niviventer fulvescens	Parasite	Hymenolepididae	Rodentolepis	Rodentolepis nana	Rodentolepis nana
RODENTIA	Muridae	Niviventer	Niviventer andersoni	Parasite	Hymenolepididae	Rodentolepis	Rodentolepis nana	Rodentolepis nana
RODENTIA	Muridae	Rattus	Rattus tanezumi	Parasite	Hymenolepididae	Hymenolepis	Hymenolepis diminuta	Hymenolepis diminuta
RODENTIA	Muridae	Rattus	Rattus norvegicus	Parasite	Hymenolepididae	Hymenolepis	Hymenolepis diminuta	Hymenolepis diminuta
RODENTIA	Muridae	Niviventer	Niviventer andersoni	Parasite	Hymenolepididae	Hymenolepis	Hymenolepis diminuta	Hymenolepis diminuta
RODENTIA	Muridae	Rattus	Rattus norvegicus	Parasite	Hymenolepididae	Rodentolepis	Rodentolepis nana	Rodentolepis nana
RODENTIA	Muridae	Niviventer	Niviventer andersoni	Parasite	Hymenolepididae	Rodentolepis	Rodentolepis nana	Rodentolepis nana
RODENTIA	Muridae	Apodemus	Apodemus draco	Parasite	Hymenolepididae	Rodentolepis	Rodentolepis nana	Rodentolepis nana
RODENTIA	Muridae	Apodemus	Apodemus chevrieri	Parasite	Hymenolepididae	Rodentolepis	Rodentolepis nana	Rodentolepis nana
RODENTIA	Muridae	Mus	Mus caroli	Parasite	Hymenolepididae	Rodentolepis	Rodentolepis nana	Rodentolepis nana
RODENTIA	Cricetidae	Eothenomys	Eothenomys miletus	Parasite	Hymenolepididae	Rodentolepis	Rodentolepis nana	Rodentolepis nana
RODENTIA	Muridae	Rattus	Rattus tanezumi	Parasite	Hymenolepididae	Rodentolepis	Rodentolepis nana	Rodentolepis nana
RODENTIA	Muridae	Rattus	Rattus norvegicus	Parasite	Hymenolepididae	Rodentolepis	Rodentolepis nana	Rodentolepis nana
RODENTIA	Muridae	Niviventer	Niviventer andersoni	Parasite	Hymenolepididae	Rodentolepis	Rodentolepis nana	Rodentolepis nana
RODENTIA	Muridae	Niviventer	Niviventer fulvescens	Parasite	Hymenolepididae	Rodentolepis	Rodentolepis nana	Rodentolepis nana
RODENTIA	Muridae	Apodemus	Apodemus chevrieri	Parasite	Hymenolepididae	Rodentolepis	Rodentolepis nana	Rodentolepis nana
RODENTIA	Muridae	Apodemus	Apodemus draco	Parasite	Hymenolepididae	Rodentolepis	Rodentolepis nana	Rodentolepis nana
RODENTIA	Cricetidae	Eothenomys	Eothenomys miletus	Parasite	Hymenolepididae	Rodentolepis	Rodentolepis nana	Rodentolepis nana
RODENTIA	Muridae	Mus	Mus caroli	Parasite	Hymenolepididae	Rodentolepis	Rodentolepis nana	Rodentolepis nana
EULIPOTYPHLA	Soricidae	Anourosorex	Anourosorex squamipes	Parasite	Hymenolepididae	Rodentolepis	Rodentolepis nana	Rodentolepis nana
SCANDENTIA	Tupaiidae	Tupaia	Tupaia belangeri	Parasite	Hymenolepididae	Rodentolepis	Rodentolepis nana	Rodentolepis nana
RODENTIA	Muridae	Rattus	Rattus tanezumi	Parasite	Hymenolepididae	Hymenolepis	Hymenolepis diminuta	Hymenolepis diminuta
RODENTIA	Muridae	Rattus	Rattus norvegicus	Parasite	Hymenolepididae	Hymenolepis	Hymenolepis diminuta	Hymenolepis diminuta
RODENTIA	Muridae	Niviventer	Niviventer andersoni	Parasite	Hymenolepididae	Hymenolepis	Hymenolepis diminuta	Hymenolepis diminuta
RODENTIA	Muridae	Apodemus	Apodemus chevrieri	Parasite	Hymenolepididae	Hymenolepis	Hymenolepis diminuta	Hymenolepis diminuta
RODENTIA	Muridae	Apodemus	Apodemus draco	Parasite	Hymenolepididae	Hymenolepis	Hymenolepis diminuta	Hymenolepis diminuta
RODENTIA	Cricetidae	Eothenomys	Eothenomys miletus	Parasite	Hymenolepididae	Hymenolepis	Hymenolepis diminuta	Hymenolepis diminuta
RODENTIA	Muridae	Mus	Mus caroli	Parasite	Hymenolepididae	Hymenolepis	Hymenolepis diminuta	Hymenolepis diminuta
RODENTIA	Muridae	Mus	Mus pahari	Parasite	Hymenolepididae	Hymenolepis	Hymenolepis diminuta	Hymenolepis diminuta
RODENTIA	Sciuridae	Callosciurus	Callosciurus erythraeus	Parasite	Hymenolepididae	Hymenolepis	Hymenolepis diminuta	Hymenolepis diminuta
SCANDENTIA	Tupaiidae	Tupaia	Tupaia belangeri	Parasite	Hymenolepididae	Hymenolepis	Hymenolepis diminuta	Hymenolepis diminuta
RODENTIA	Muridae	Rattus	Rattus tanezumi	Bacteria	Bartonellaceae	Bartonella	Bartonella tribocorum	Bartonella tribocorum
RODENTIA	Muridae	Rattus	Rattus tanezumi	Bacteria	Bartonellaceae	Bartonella	Bartonella queenslandensis	Bartonella queenslandensis
RODENTIA	Muridae	Rattus	Rattus tanezumi	Bacteria	Bartonellaceae	Bartonella	Bartonella tribocorum	Bartonella tribocorum
RODENTIA	Muridae	Rattus	Rattus tanezumi	Bacteria	Bartonellaceae	Bartonella	Bartonella queenslandensis	Bartonella queenslandensis
RODENTIA	Muridae	Rattus	Rattus tanezumi	Virus	Hantaviridae	Orthohantavirus	Seoul orthohantavirus	Seoul Orthohantavirus
RODENTIA	Muridae	Rattus	Rattus tanezumi	Bacteria	Bartonellaceae	Bartonella	Bartonella queenslandensis	Bartonella queenslandensis
RODENTIA	Muridae	Rattus	Rattus tanezumi	Virus	Hantaviridae	Orthohantavirus	Seoul orthohantavirus	Seoul Orthohantavirus
RODENTIA	Muridae	Rattus	Rattus tanezumi	Bacteria	Bartonellaceae	Bartonella	Bartonella tribocorum	Bartonella tribocorum
RODENTIA	Muridae	Rattus	Rattus norvegicus	Virus	Adenoviridae	Mastadenovirus	Adenovirus	Uncharacterised Mastadenovirus
EULIPOTYPHLA	Soricidae	Suncus	Suncus murinus	Virus	Adenoviridae	Mastadenovirus	Adenovirus	Uncharacterised Mastadenovirus
RODENTIA	Muridae	Rattus	Rattus norvegicus	Virus	Adenoviridae	Mastadenovirus	Adenovirus	Uncharacterised Mastadenovirus
RODENTIA	Muridae	Rattus	Rattus norvegicus	Virus	Adenoviridae	Mastadenovirus	Adenovirus	Uncharacterised Mastadenovirus
RODENTIA	Muridae	Rattus	Rattus norvegicus	Virus	Parvoviridae	Bocaparvovirus	Unclassified Bocaparvovirus	Uncharacterised Bocaparvovirus
RODENTIA	Muridae	Rattus	Rattus norvegicus	Virus	Parvoviridae	Bocaparvovirus	Unclassified Bocaparvovirus	Uncharacterised Bocaparvovirus
RODENTIA	Muridae	Rattus	Rattus norvegicus	Virus	Anelloviridae	Alphatorquevirus	Torque teno virus	Uncharacterised Alphatorquevirus
RODENTIA	Muridae	Rattus	Rattus norvegicus	Virus	Anelloviridae	Alphatorquevirus	Torque teno virus	Uncharacterised Alphatorquevirus
RODENTIA	Muridae	Rattus	Rattus norvegicus	Virus	Picornaviridae	Hunnivirus	Hunnivirus	Uncharacterised Hunnivirus
RODENTIA	Muridae	Rattus	Rattus tanezumi	Virus	Picornaviridae	Hunnivirus	Hunnivirus	Uncharacterised Hunnivirus
RODENTIA	Muridae	Rattus	Rattus norvegicus	Virus	Hepeviridae	Paslahepevirus	Hepatitis E Virus	Paslahepevirus balayani
RODENTIA	Muridae	Rattus	Rattus norvegicus	Virus	Hepeviridae	Paslahepevirus	Hepatitis E Virus	Paslahepevirus balayani
RODENTIA	Muridae	Rattus	Rattus tanezumi	Virus	Hepeviridae	Paslahepevirus	Hepatitis E Virus	Paslahepevirus balayani
RODENTIA	Muridae	Rattus	Rattus tanezumi	Bacteria	Coxiellaceae	Coxiella	Coxiella burnetii	Coxiella burnetii
EULIPOTYPHLA	Soricidae	Suncus	Suncus murinus	Bacteria	Coxiellaceae	Coxiella	Coxiella burnetii	Coxiella burnetii
EULIPOTYPHLA	Erinaceidae	Hylomys	Hylomys suillus	Bacteria	Coxiellaceae	Coxiella	Coxiella burnetii	Coxiella burnetii
RODENTIA	Muridae	Apodemus	Apodemus chevrieri	Bacteria	Coxiellaceae	Coxiella	Coxiella burnetii	Coxiella burnetii
RODENTIA	Muridae	Apodemus	Apodemus draco	Bacteria	Coxiellaceae	Coxiella	Coxiella burnetii	Coxiella burnetii
RODENTIA	Muridae	Rattus	Rattus norvegicus	Virus	Parvoviridae	Bocaparvovirus	Unclassified Bocaparvovirus	Uncharacterised Bocaparvovirus
RODENTIA	Muridae	Mus	Mus musculus	Virus	Parvoviridae	Bocaparvovirus	Unclassified Bocaparvovirus	Uncharacterised Bocaparvovirus
RODENTIA	Muridae	Rattus	Rattus tanezumi	Virus	Parvoviridae	Bocaparvovirus	Unclassified Bocaparvovirus	Uncharacterised Bocaparvovirus
RODENTIA	Muridae	Niviventer	Niviventer confucianus	Bacteria	Coxiellaceae	Coxiella	Coxiella burnetii	Coxiella burnetii
RODENTIA	Cricetidae	Eothenomys	Eothenomys miletus	Bacteria	Coxiellaceae	Coxiella	Coxiella burnetii	Coxiella burnetii
RODENTIA	Muridae	Apodemus	Apodemus draco	Bacteria	Coxiellaceae	Coxiella	Coxiella burnetii	Coxiella burnetii
RODENTIA	Muridae	Niviventer	Niviventer confucianus	Bacteria	Coxiellaceae	Coxiella	Coxiella burnetii	Coxiella burnetii
RODENTIA	Muridae	Apodemus	Apodemus chevrieri	Virus	Hepeviridae	Paslahepevirus	Hepatitis E Virus	Paslahepevirus balayani
RODENTIA	Cricetidae	Eothenomys	Eothenomys melanogaster	Virus	Hepeviridae	Paslahepevirus	Hepatitis E Virus	Paslahepevirus balayani
RODENTIA	Muridae	Rattus	Rattus norvegicus	Virus	Hantaviridae	Orthohantavirus	Seoul orthohantavirus	Seoul Orthohantavirus
RODENTIA	Muridae	Rattus	Rattus tanezumi	Virus	Hantaviridae	Orthohantavirus	Seoul orthohantavirus	Seoul Orthohantavirus
RODENTIA	Cricetidae	Eothenomys	Eothenomys miletus	Virus	Hantaviridae	Orthohantavirus	Tula orthohantavirus	Tula orthohantavirus
RODENTIA	Muridae	Rattus	Rattus tanezumi	Virus	Hantaviridae	Orthohantavirus	Seoul orthohantavirus	Seoul Orthohantavirus
SCANDENTIA	Tupaiidae	Tupaia	Tupaia belangeri	Bacteria	Coxiellaceae	Coxiella	Coxiella burnetii	Coxiella burnetii
RODENTIA	Muridae	Apodemus	Apodemus chevrieri	Bacteria	Yersiniaceae	Yersinia	Yersinia pestis	Yersinia pestis
RODENTIA	Cricetidae	Eothenomys	Eothenomys miletus	Bacteria	Yersiniaceae	Yersinia	Yersinia pestis	Yersinia pestis
RODENTIA	Muridae	Rattus	Rattus norvegicus	Parasite	Angiostrongylidae	Angiostrongylus	Angiostrongylus cantonensis	Angiostrongylus cantonensis
RODENTIA	Muridae	Rattus	Rattus tanezumi	Parasite	Angiostrongylidae	Angiostrongylus	Angiostrongylus cantonensis	Angiostrongylus cantonensis
RODENTIA	Muridae	Rattus	Rattus nitidus	Virus	Hantaviridae	Orthohantavirus	Seoul orthohantavirus	Seoul Orthohantavirus
RODENTIA	Muridae	Rattus	Rattus tanezumi	Virus	Hantaviridae	Orthohantavirus	Seoul orthohantavirus	Seoul Orthohantavirus
RODENTIA	Muridae	Rattus	Rattus nitidus	Virus	Arenaviridae	Mammarenavirus	Wenzhou mammarenavirus	Wenzhou mammarenavirus
RODENTIA	Muridae	Rattus	Rattus norvegicus	Virus	Arenaviridae	Mammarenavirus	Wenzhou mammarenavirus	Wenzhou mammarenavirus
RODENTIA	Muridae	Rattus	Rattus tanezumi	Virus	Arenaviridae	Mammarenavirus	Wenzhou mammarenavirus	Wenzhou mammarenavirus
RODENTIA	Muridae	Rattus	Rattus norvegicus	Virus	Hantaviridae	Orthohantavirus	Seoul orthohantavirus	Seoul Orthohantavirus
RODENTIA	Muridae	Rattus	Rattus tanezumi	Virus	Hantaviridae	Orthohantavirus	Seoul orthohantavirus	Seoul Orthohantavirus
RODENTIA	Muridae	Rattus	Rattus norvegicus	Virus	Hantaviridae	Orthohantavirus	Seoul orthohantavirus	Seoul Orthohantavirus
RODENTIA	Muridae	Niviventer	Niviventer fulvescens	Virus	Hantaviridae	Orthohantavirus	Seoul orthohantavirus	Seoul Orthohantavirus
RODENTIA	Muridae	Rattus	Rattus norvegicus	Virus	Hantaviridae	Orthohantavirus	Seoul orthohantavirus	Seoul Orthohantavirus
RODENTIA	Muridae	Rattus	Rattus norvegicus	Virus	Hantaviridae	Orthohantavirus	Seoul orthohantavirus	Seoul Orthohantavirus
RODENTIA	Muridae	Rattus	Rattus tanezumi	Virus	Hantaviridae	Orthohantavirus	Seoul orthohantavirus	Seoul Orthohantavirus
RODENTIA	Muridae	Rattus	Rattus norvegicus	Virus	Hantaviridae	Orthohantavirus	Seoul orthohantavirus	Seoul Orthohantavirus
RODENTIA	Muridae	Rattus	Rattus norvegicus	Virus	Hantaviridae	Orthohantavirus	Seoul orthohantavirus	Seoul Orthohantavirus
RODENTIA	Muridae	Rattus	Rattus norvegicus	Virus	Hantaviridae	Orthohantavirus	Seoul orthohantavirus	Seoul Orthohantavirus
RODENTIA	Muridae	Rattus	Rattus norvegicus	Virus	Hantaviridae	Orthohantavirus	Seoul orthohantavirus	Seoul Orthohantavirus
RODENTIA	Muridae	Rattus	Rattus norvegicus	Virus	Hantaviridae	Orthohantavirus	Seoul orthohantavirus	Seoul Orthohantavirus
RODENTIA	Muridae	Apodemus	Apodemus peninsulae	Bacteria	Anaplasmataceae	Ehrlichia	Candidatus Neoehrlichia mikurensis	Candidatus Neoehrlichia mikurensis
RODENTIA	Muridae	Apodemus	Apodemus agrarius	Bacteria	Anaplasmataceae	Ehrlichia	Candidatus Neoehrlichia mikurensis	Candidatus Neoehrlichia mikurensis
RODENTIA	Muridae	Apodemus	Apodemus agrarius	Bacteria	Rickettsiaceae	Orientia	Orientia tsutsugamushi	Orientia tsutsugamushi
RODENTIA	Muridae	Apodemus	Apodemus peninsulae	Bacteria	Rickettsiaceae	Orientia	Orientia tsutsugamushi	Orientia tsutsugamushi
RODENTIA	Muridae	Apodemus	Apodemus peninsulae	Bacteria	Rickettsiaceae	Orientia	Orientia tsutsugamushi	Orientia tsutsugamushi
RODENTIA	Cricetidae	Tscherskia	Tscherskia triton	Bacteria	Rickettsiaceae	Orientia	Orientia tsutsugamushi	Orientia tsutsugamushi
RODENTIA	Muridae	Apodemus	Apodemus agrarius	Bacteria	Rickettsiaceae	Orientia	Orientia tsutsugamushi	Orientia tsutsugamushi
RODENTIA	Muridae	Apodemus	Apodemus peninsulae	Bacteria	Rickettsiaceae	Orientia	Orientia tsutsugamushi	Orientia tsutsugamushi
RODENTIA	Muridae	Apodemus	Apodemus peninsulae	Bacteria	Anaplasmataceae	Anaplasma	Anaplasma phagocytophilum	Anaplasma phagocytophilum
RODENTIA	Muridae	Rattus	Rattus losea	Bacteria	Rickettsiaceae	Rickettsia	Rickettsia sibirica	Rickettsia sibirica
RODENTIA	Muridae	Rattus	Rattus tanezumi	Virus	Hantaviridae	Orthohantavirus	Seoul orthohantavirus	Seoul Orthohantavirus
RODENTIA	Muridae	Rattus	Rattus tanezumi	Bacteria	Rickettsiaceae	Rickettsia	Rickettsia sibirica	Rickettsia sibirica
RODENTIA	Muridae	Apodemus	Apodemus agrarius	Bacteria	Rickettsiaceae	Rickettsia	Rickettsia sibirica	Rickettsia sibirica
RODENTIA	Muridae	Rattus	Rattus norvegicus	Bacteria	Rickettsiaceae	Rickettsia	Rickettsia sibirica	Rickettsia sibirica
RODENTIA	Muridae	Rattus	Rattus losea	Bacteria	Rickettsiaceae	Rickettsia	Rickettsia sibirica	Rickettsia sibirica
RODENTIA	Muridae	Rattus	Rattus tanezumi	Bacteria	Rickettsiaceae	Rickettsia	Rickettsia sibirica	Rickettsia sibirica
RODENTIA	Muridae	Apodemus	Apodemus agrarius	Bacteria	Rickettsiaceae	Rickettsia	Rickettsia sibirica	Rickettsia sibirica
RODENTIA	Muridae	Rattus	Rattus norvegicus	Bacteria	Rickettsiaceae	Rickettsia	Rickettsia sibirica	Rickettsia sibirica
RODENTIA	Muridae	Rattus	Rattus tanezumi	Bacteria	Yersiniaceae	Yersinia	Yersinia pestis	Yersinia pestis
RODENTIA	Muridae	Rattus	Rattus norvegicus	Bacteria	Yersiniaceae	Yersinia	Yersinia pestis	Yersinia pestis
RODENTIA	Muridae	Meriones	Meriones unguiculatus	Bacteria	Yersiniaceae	Yersinia	Yersinia pestis	Yersinia pestis
RODENTIA	Muridae	Rattus	Rattus tanezumi	Virus	Hantaviridae	Orthohantavirus	Seoul orthohantavirus	Seoul Orthohantavirus
RODENTIA	Muridae	Rattus	Rattus norvegicus	Virus	Hantaviridae	Orthohantavirus	Seoul orthohantavirus	Seoul Orthohantavirus
RODENTIA	Sciuridae	Spermophilus	Spermophilus dauricus	Bacteria	Yersiniaceae	Yersinia	Yersinia pestis	Yersinia pestis
RODENTIA	Sciuridae	Spermophilus	Spermophilus erythrogenys	Bacteria	Yersiniaceae	Yersinia	Yersinia pestis	Yersinia pestis
RODENTIA	Muridae	Meriones	Meriones meridianus	Bacteria	Yersiniaceae	Yersinia	Yersinia pestis	Yersinia pestis
RODENTIA	Muridae	Apodemus	Apodemus agrarius	Bacteria	Bartonellaceae	Bartonella	Bartonella doshiae	Bartonella doshiae
RODENTIA	Muridae	Rattus	Rattus losea	Bacteria	Bartonellaceae	Bartonella	Bartonella doshiae	Bartonella doshiae
RODENTIA	Muridae	Rattus	Rattus tanezumi	Bacteria	Rickettsiaceae	Orientia	Orientia tsutsugamushi	Orientia tsutsugamushi
RODENTIA	Muridae	Apodemus	Apodemus latronum	Virus	Hantaviridae	Orthohantavirus	Seoul orthohantavirus	Seoul Orthohantavirus
RODENTIA	Muridae	Micromys	Micromys minutus	Virus	Hantaviridae	Orthohantavirus	Seoul orthohantavirus	Seoul Orthohantavirus
RODENTIA	Muridae	Rattus	Rattus norvegicus	Virus	Hantaviridae	Orthohantavirus	Seoul orthohantavirus	Seoul Orthohantavirus
RODENTIA	Muridae	Rattus	Rattus tanezumi	Virus	Hantaviridae	Orthohantavirus	Seoul orthohantavirus	Seoul Orthohantavirus
RODENTIA	Muridae	Rattus	Rattus norvegicus	Virus	Hantaviridae	Orthohantavirus	Seoul orthohantavirus	Seoul Orthohantavirus
RODENTIA	Muridae	Rattus	Rattus tanezumi	Bacteria	Rickettsiaceae	Orientia	Orientia tsutsugamushi	Orientia tsutsugamushi
RODENTIA	Muridae	Rattus	Rattus tanezumi	Virus	Hantaviridae	Orthohantavirus	Seoul orthohantavirus	Seoul Orthohantavirus
RODENTIA	Muridae	Rattus	Rattus norvegicus	Virus	Hantaviridae	Orthohantavirus	Seoul orthohantavirus	Seoul Orthohantavirus
RODENTIA	Muridae	Rattus	Rattus norvegicus	Virus	Hantaviridae	Orthohantavirus	Seoul orthohantavirus	Seoul Orthohantavirus
RODENTIA	Muridae	Rattus	Rattus tanezumi	Bacteria	Leptospiraceae	Leptospira	Leptospira interrogans	Leptospira interrogans
RODENTIA	Muridae	Berylmys	Berylmys bowersi	Bacteria	Leptospiraceae	Leptospira	Leptospira interrogans	Leptospira interrogans
RODENTIA	Muridae	Rattus	Rattus losea	Bacteria	Leptospiraceae	Leptospira	Leptospira interrogans	Leptospira interrogans
RODENTIA	Muridae	Bandicota	Bandicota indica	Bacteria	Anaplasmataceae	Ehrlichia	Candidatus Neoehrlichia mikurensis	Candidatus Neoehrlichia mikurensis
RODENTIA	Muridae	Rattus	Rattus losea	Bacteria	Anaplasmataceae	Ehrlichia	Candidatus Neoehrlichia mikurensis	Candidatus Neoehrlichia mikurensis
RODENTIA	Muridae	Rattus	Rattus norvegicus	Bacteria	Anaplasmataceae	Ehrlichia	Candidatus Neoehrlichia mikurensis	Candidatus Neoehrlichia mikurensis
RODENTIA	Muridae	Rattus	Rattus tanezumi	Bacteria	Anaplasmataceae	Ehrlichia	Candidatus Neoehrlichia mikurensis	Candidatus Neoehrlichia mikurensis
RODENTIA	Muridae	Rattus	Rattus norvegicus	Virus	Arenaviridae	Mammarenavirus	Wenzhou mammarenavirus	Wenzhou mammarenavirus
RODENTIA	Muridae	Apodemus	Apodemus peninsulae	Virus	Hantaviridae	Orthohantavirus	Seoul orthohantavirus	Seoul Orthohantavirus
RODENTIA	Muridae	Rattus	Rattus norvegicus	Virus	Hantaviridae	Orthohantavirus	Hantaan orthohantavirus	Hantaan Orthohantavirus
RODENTIA	Muridae	Rattus	Rattus norvegicus	Virus	Hantaviridae	Orthohantavirus	Hantaan orthohantavirus	Hantaan Orthohantavirus
RODENTIA	Muridae	Rattus	Rattus norvegicus	Bacteria	Bartonellaceae	Bartonella	Bartonella elizabethae	Bartonella elizabethae
RODENTIA	Muridae	Rattus	Rattus norvegicus	Bacteria	Bartonellaceae	Bartonella	Bartonella tribocorum	Bartonella tribocorum
EULIPOTYPHLA	Soricidae	Suncus	Suncus murinus	Bacteria	Bartonellaceae	Bartonella	Bartonella tribocorum	Bartonella tribocorum
RODENTIA	Muridae	Rattus	Rattus tanezumi	Bacteria	Bartonellaceae	Bartonella	Bartonella queenslandensis	Bartonella queenslandensis
RODENTIA	Muridae	Rattus	Rattus norvegicus	Bacteria	Bartonellaceae	Bartonella	Bartonella queenslandensis	Bartonella queenslandensis
RODENTIA	Muridae	Rattus	Rattus norvegicus	Bacteria	Bartonellaceae	Bartonella	Bartonella tribocorum	Bartonella tribocorum
RODENTIA	Muridae	Mus	Mus musculus	Bacteria	Bartonellaceae	Bartonella	Bartonella elizabethae	Bartonella elizabethae
RODENTIA	Muridae	Rattus	Rattus tanezumi	Bacteria	Bartonellaceae	Bartonella	Bartonella tribocorum	Bartonella tribocorum
RODENTIA	Muridae	Rattus	Rattus tanezumi	Bacteria	Bartonellaceae	Bartonella	Bartonella queenslandensis	Bartonella queenslandensis
EULIPOTYPHLA	Soricidae	Suncus	Suncus murinus	Bacteria	Bartonellaceae	Bartonella	Bartonella tribocorum	Bartonella tribocorum
RODENTIA	Muridae	Rattus	Rattus tanezumi	Bacteria	Bartonellaceae	Bartonella	Bartonella queenslandensis	Bartonella queenslandensis
RODENTIA	Muridae	Rattus	Rattus norvegicus	Bacteria	Bartonellaceae	Bartonella	Bartonella elizabethae	Bartonella elizabethae
RODENTIA	Muridae	Rattus	Rattus tanezumi	Bacteria	Bartonellaceae	Bartonella	Bartonella elizabethae	Bartonella elizabethae
RODENTIA	Muridae	Rattus	Rattus tanezumi	Bacteria	Bartonellaceae	Bartonella	Bartonella tribocorum	Bartonella tribocorum
RODENTIA	Muridae	Rattus	Rattus rattus	Bacteria	Bartonellaceae	Bartonella	Bartonella tribocorum	Bartonella tribocorum
RODENTIA	Muridae	Rattus	Rattus rattus	Bacteria	Bartonellaceae	Bartonella	Bartonella elizabethae	Bartonella elizabethae
RODENTIA	Muridae	Rattus	Rattus rattus	Bacteria	Bartonellaceae	Bartonella	Bartonella queenslandensis	Bartonella queenslandensis
RODENTIA	Muridae	Rattus	Rattus norvegicus	Bacteria	Bartonellaceae	Bartonella	Bartonella tribocorum	Bartonella tribocorum
RODENTIA	Muridae	Rattus	Rattus norvegicus	Bacteria	Bartonellaceae	Bartonella	Bartonella elizabethae	Bartonella elizabethae
RODENTIA	Muridae	Rattus	Rattus norvegicus	Virus	Hantaviridae	Orthohantavirus	Hantaan orthohantavirus	Hantaan Orthohantavirus
EULIPOTYPHLA	Soricidae	Suncus	Suncus murinus	Bacteria	Bartonellaceae	Bartonella	Bartonella tribocorum	Bartonella tribocorum
RODENTIA	Muridae	Rattus	Rattus tanezumi	Bacteria	Bartonellaceae	Bartonella	Bartonella elizabethae	Bartonella elizabethae
RODENTIA	Muridae	Rattus	Rattus norvegicus	Bacteria	Bartonellaceae	Bartonella	Bartonella tribocorum	Bartonella tribocorum
RODENTIA	Muridae	Rattus	Rattus norvegicus	Bacteria	Bartonellaceae	Bartonella	Bartonella elizabethae	Bartonella elizabethae
RODENTIA	Muridae	Rattus	Rattus norvegicus	Virus	Hantaviridae	Orthohantavirus	Hantaan orthohantavirus	Hantaan Orthohantavirus
RODENTIA	Muridae	Rattus	Rattus norvegicus	Virus	Hantaviridae	Orthohantavirus	Hantaan orthohantavirus	Hantaan Orthohantavirus
EULIPOTYPHLA	Soricidae	Anourosorex	Anourosorex squamipes	Virus	Hantaviridae	Orthohantavirus	Cao Bang orthohantavirus	Cao Bang orthohantavirus
RODENTIA	Muridae	Rattus	Rattus norvegicus	Virus	Hantaviridae	Orthohantavirus	Hantaan orthohantavirus	Hantaan Orthohantavirus
RODENTIA	Muridae	Rattus	Rattus norvegicus	Virus	Flaviviridae	Pegivirus	Pegivirus	Uncharacterised Pegivirus
RODENTIA	Muridae	Rattus	Rattus tanezumi	Virus	Flaviviridae	Pegivirus	Pegivirus	Uncharacterised Pegivirus
EULIPOTYPHLA	Soricidae	Suncus	Suncus murinus	Virus	Flaviviridae	Pegivirus	Pegivirus	Uncharacterised Pegivirus
EULIPOTYPHLA	Soricidae	Suncus	Suncus murinus	Bacteria	Bartonellaceae	Bartonella	Bartonella tribocorum	Bartonella tribocorum
EULIPOTYPHLA	Soricidae	Suncus	Suncus murinus	Bacteria	Bartonellaceae	Bartonella	Bartonella tribocorum	Bartonella tribocorum
EULIPOTYPHLA	Soricidae	Suncus	Suncus murinus	Bacteria	Bartonellaceae	Bartonella	Bartonella tribocorum	Bartonella tribocorum
EULIPOTYPHLA	Soricidae	Suncus	Suncus murinus	Bacteria	Bartonellaceae	Bartonella	Bartonella tribocorum	Bartonella tribocorum
EULIPOTYPHLA	Soricidae	Suncus	Suncus murinus	Bacteria	Bartonellaceae	Bartonella	Bartonella tribocorum	Bartonella tribocorum
EULIPOTYPHLA	Soricidae	Suncus	Suncus murinus	Bacteria	Bartonellaceae	Bartonella	Bartonella tribocorum	Bartonella tribocorum
RODENTIA	Muridae	Rattus	Rattus tanezumi	Bacteria	Bartonellaceae	Bartonella	Bartonella taylorii	Bartonella taylorii
RODENTIA	Muridae	Rattus	Rattus tanezumi	Bacteria	Bartonellaceae	Bartonella	Bartonella tribocorum	Bartonella tribocorum
RODENTIA	Sciuridae	Marmota	Marmota himalayana	Bacteria	Yersiniaceae	Yersinia	Yersinia pestis	Yersinia pestis
RODENTIA	Sciuridae	Marmota	Marmota himalayana	Bacteria	Yersiniaceae	Yersinia	Yersinia pestis	Yersinia pestis
RODENTIA	Cricetidae	Cricetulus	Cricetulus migratorius	Bacteria	Yersiniaceae	Yersinia	Yersinia pestis	Yersinia pestis
RODENTIA	Muridae	Mus	Mus musculus	Bacteria	Yersiniaceae	Yersinia	Yersinia pestis	Yersinia pestis
RODENTIA	Sciuridae	Spermophilus	Spermophilus alaschanicus	Bacteria	Yersiniaceae	Yersinia	Yersinia pestis	Yersinia pestis
RODENTIA	Cricetidae	Neodon	Neodon fuscus	Parasite	Taeniidae	Echinococcus	Echinococcus multilocularis	Echinococcus multilocularis
LAGOMORPHA	Ochotonidae	Ochotona	Ochotona curzoniae	Parasite	Taeniidae	Echinococcus	Echinococcus shiquicus	Echinococcus shiquicus
LAGOMORPHA	Ochotonidae	Ochotona	Ochotona curzoniae	Parasite	Taeniidae	Echinococcus	Echinococcus shiquicus	Echinococcus shiquicus
RODENTIA	Muridae	Mus	Mus musculus	Bacteria	Yersiniaceae	Yersinia	Yersinia pestis	Yersinia pestis
RODENTIA	Sciuridae	Marmota	Marmota himalayana	Bacteria	Yersiniaceae	Yersinia	Yersinia pestis	Yersinia pestis
RODENTIA	Cricetidae	Cricetulus	Cricetulus migratorius	Bacteria	Yersiniaceae	Yersinia	Yersinia pestis	Yersinia pestis
RODENTIA	Sciuridae	Spermophilus	Spermophilus dauricus	Bacteria	Yersiniaceae	Yersinia	Yersinia pestis	Yersinia pestis
EULIPOTYPHLA	Soricidae	Crocidura	Crocidura vorax	Virus	Hantaviridae	Orthohantavirus	Hantaan orthohantavirus	Hantaan Orthohantavirus
EULIPOTYPHLA	Soricidae	Anourosorex	Anourosorex squamipes	Virus	Hantaviridae	Orthohantavirus	Hantaan orthohantavirus	Hantaan Orthohantavirus
RODENTIA	Muridae	Apodemus	Apodemus agrarius	Virus	Hantaviridae	Orthohantavirus	Hantaan orthohantavirus	Hantaan Orthohantavirus
RODENTIA	Muridae	Rattus	Rattus norvegicus	Virus	Hantaviridae	Orthohantavirus	Hantaan orthohantavirus	Hantaan Orthohantavirus
RODENTIA	Sciuridae	Marmota	Marmota himalayana	Bacteria	Yersiniaceae	Yersinia	Yersinia pestis	Yersinia pestis
RODENTIA	Muridae	Niviventer	Niviventer confucianus	Virus	Hantaviridae	Orthohantavirus	Hantaan orthohantavirus	Hantaan Orthohantavirus
RODENTIA	Sciuridae	Spermophilus	Spermophilus dauricus	Bacteria	Yersiniaceae	Yersinia	Yersinia pestis	Yersinia pestis
RODENTIA	Sciuridae	Marmota	Marmota himalayana	Bacteria	Yersiniaceae	Yersinia	Yersinia pestis	Yersinia pestis
RODENTIA	Sciuridae	Marmota	Marmota himalayana	Bacteria	Yersiniaceae	Yersinia	Yersinia pestis	Yersinia pestis
RODENTIA	Muridae	Rattus	Rattus tanezumi	Bacteria	Yersiniaceae	Yersinia	Yersinia pestis	Yersinia pestis
RODENTIA	Muridae	Rattus	Rattus tanezumi	Bacteria	Yersiniaceae	Yersinia	Yersinia pestis	Yersinia pestis
RODENTIA	Muridae	Bandicota	Bandicota indica	Bacteria	Rickettsiaceae	Orientia	Orientia tsutsugamushi	Orientia tsutsugamushi
RODENTIA	Muridae	Leopoldamys	Leopoldamys edwardsi	Bacteria	Rickettsiaceae	Orientia	Orientia tsutsugamushi	Orientia tsutsugamushi
RODENTIA	Muridae	Bandicota	Bandicota indica	Bacteria	Rickettsiaceae	Orientia	Orientia tsutsugamushi	Orientia tsutsugamushi
RODENTIA	Muridae	Leopoldamys	Leopoldamys edwardsi	Bacteria	Rickettsiaceae	Orientia	Orientia tsutsugamushi	Orientia tsutsugamushi
RODENTIA	Muridae	Bandicota	Bandicota indica	Bacteria	Rickettsiaceae	Orientia	Orientia tsutsugamushi	Orientia tsutsugamushi
RODENTIA	Muridae	Leopoldamys	Leopoldamys edwardsi	Bacteria	Rickettsiaceae	Orientia	Orientia tsutsugamushi	Orientia tsutsugamushi
RODENTIA	Muridae	Rattus	Rattus tanezumi	Bacteria	Rickettsiaceae	Orientia	Orientia tsutsugamushi	Orientia tsutsugamushi
RODENTIA	Muridae	Rattus	Rattus norvegicus	Virus	Hantaviridae	Orthohantavirus	Seoul orthohantavirus	Seoul Orthohantavirus
RODENTIA	Muridae	Rattus	Rattus norvegicus	Virus	Hantaviridae	Orthohantavirus	Seoul orthohantavirus	Seoul Orthohantavirus
RODENTIA	Muridae	Bandicota	Bandicota indica	Bacteria	Rickettsiaceae	Orientia	Orientia tsutsugamushi	Orientia tsutsugamushi
RODENTIA	Muridae	Bandicota	Bandicota indica	Bacteria	Rickettsiaceae	Orientia	Orientia tsutsugamushi	Orientia tsutsugamushi
RODENTIA	Muridae	Leopoldamys	Leopoldamys edwardsi	Bacteria	Rickettsiaceae	Orientia	Orientia tsutsugamushi	Orientia tsutsugamushi
RODENTIA	Muridae	Leopoldamys	Leopoldamys edwardsi	Bacteria	Rickettsiaceae	Orientia	Orientia tsutsugamushi	Orientia tsutsugamushi
RODENTIA	Muridae	Rattus	Rattus tanezumi	Bacteria	Rickettsiaceae	Orientia	Orientia tsutsugamushi	Orientia tsutsugamushi
RODENTIA	Muridae	Rattus	Rattus norvegicus	Parasite	Capillariidae	Capillaria	Capillaria hepatica	Capillaria hepatica
RODENTIA	Muridae	Rattus	Rattus losea	Parasite	Capillariidae	Capillaria	Capillaria hepatica	Capillaria hepatica
RODENTIA	Muridae	Rattus	Rattus tanezumi	Parasite	Capillariidae	Capillaria	Capillaria hepatica	Capillaria hepatica
EULIPOTYPHLA	Soricidae	Suncus	Suncus murinus	Parasite	Capillariidae	Capillaria	Capillaria hepatica	Capillaria hepatica
RODENTIA	Muridae	Rattus	Rattus norvegicus	Parasite	Capillariidae	Capillaria	Capillaria hepatica	Capillaria hepatica
RODENTIA	Muridae	Rattus	Rattus losea	Parasite	Capillariidae	Capillaria	Capillaria hepatica	Capillaria hepatica
RODENTIA	Muridae	Rattus	Rattus tanezumi	Parasite	Capillariidae	Capillaria	Capillaria hepatica	Capillaria hepatica
EULIPOTYPHLA	Soricidae	Suncus	Suncus murinus	Parasite	Capillariidae	Capillaria	Capillaria hepatica	Capillaria hepatica
RODENTIA	Muridae	Rattus	Rattus norvegicus	Parasite	Angiostrongylidae	Angiostrongylus	Angiostrongylus cantonensis	Angiostrongylus cantonensis
RODENTIA	Muridae	Rattus	Rattus rattus	Parasite	Sarcocystidae	Toxoplasma	Toxoplasma gondii	Toxoplasma gondii
RODENTIA	Muridae	Rattus	Rattus norvegicus	Parasite	Angiostrongylidae	Angiostrongylus	Angiostrongylus cantonensis	Angiostrongylus cantonensis
RODENTIA	Muridae	Bandicota	Bandicota indica	Parasite	Angiostrongylidae	Angiostrongylus	Angiostrongylus cantonensis	Angiostrongylus cantonensis
RODENTIA	Muridae	Rattus	Rattus norvegicus	Parasite	Angiostrongylidae	Angiostrongylus	Angiostrongylus cantonensis	Angiostrongylus cantonensis
RODENTIA	Muridae	Rattus	Rattus losea	Bacteria	Leptospiraceae	Leptospira	Leptospira interrogans	Leptospira interrogans
RODENTIA	Muridae	Bandicota	Bandicota indica	Bacteria	Leptospiraceae	Leptospira	Leptospira interrogans	Leptospira interrogans
RODENTIA	Muridae	Bandicota	Bandicota indica	Bacteria	Leptospiraceae	Leptospira	Leptospira interrogans	Leptospira interrogans
RODENTIA	Muridae	Rattus	Rattus norvegicus	Bacteria	Leptospiraceae	Leptospira	Leptospira interrogans	Leptospira interrogans
RODENTIA	Muridae	Rattus	Rattus norvegicus	Bacteria	Leptospiraceae	Leptospira	Leptospira interrogans	Leptospira interrogans
RODENTIA	Muridae	Rattus	Rattus norvegicus	Bacteria	Leptospiraceae	Leptospira	Leptospira borgpetersenii	Leptospira borgpetersenii
RODENTIA	Muridae	Rattus	Rattus norvegicus	Bacteria	Leptospiraceae	Leptospira	Leptospira kirschneri	Leptospira kirschneri
RODENTIA	Muridae	Rattus	Rattus norvegicus	Bacteria	Leptospiraceae	Leptospira	Leptospira interrogans	Leptospira interrogans
EULIPOTYPHLA	Soricidae	Suncus	Suncus murinus	Bacteria	Leptospiraceae	Leptospira	Leptospira interrogans	Leptospira interrogans
EULIPOTYPHLA	Soricidae	Suncus	Suncus murinus	Bacteria	Leptospiraceae	Leptospira	Leptospira interrogans	Leptospira interrogans
EULIPOTYPHLA	Soricidae	Suncus	Suncus murinus	Bacteria	Leptospiraceae	Leptospira	Leptospira noguchii	Leptospira noguchii
RODENTIA	Muridae	Rattus	Rattus rattus	Bacteria	Leptospiraceae	Leptospira	Leptospira interrogans	Leptospira interrogans
RODENTIA	Muridae	Rattus	Rattus rattus	Bacteria	Leptospiraceae	Leptospira	Leptospira interrogans	Leptospira interrogans
SCANDENTIA	Tupaiidae	Tupaia	Tupaia belangeri	Virus	Papillomaviridae		Papillomaviruses	Uncharacterised Papillomaviridae virus
RODENTIA	Spalacidae	Rhizomys	Rhizomys pruinosus	Fungus	Trichocomaceae	Talaromyces	Talaromyces marneffei	Talaromyces marneffei
RODENTIA	Muridae	Rattus	Rattus losea	Bacteria	Yersiniaceae	Yersinia	Yersinia enterocolitica	Yersinia enterocolitica
RODENTIA	Muridae	Rattus	Rattus losea	Bacteria	Yersiniaceae	Yersinia	Yersinia enterocolitica	Yersinia enterocolitica
RODENTIA	Muridae	Rattus	Rattus losea	Bacteria	Yersiniaceae	Yersinia	Yersinia enterocolitica	Yersinia enterocolitica
RODENTIA	Muridae	Rattus	Rattus losea	Bacteria	Yersiniaceae	Yersinia	Yersinia enterocolitica	Yersinia enterocolitica
RODENTIA	Muridae	Rattus	Rattus losea	Bacteria	Yersiniaceae	Yersinia	Yersinia enterocolitica	Yersinia enterocolitica
EULIPOTYPHLA	Soricidae	Suncus	Suncus murinus	Bacteria	Yersiniaceae	Yersinia	Yersinia pestis	Yersinia pestis
RODENTIA	Muridae	Rattus	Rattus tanezumi	Bacteria	Yersiniaceae	Yersinia	Yersinia pestis	Yersinia pestis
RODENTIA	Muridae	Rattus	Rattus norvegicus	Parasite	Angiostrongylidae	Angiostrongylus	Angiostrongylus cantonensis	Angiostrongylus cantonensis
RODENTIA	Muridae	Rattus	Rattus tanezumi	Parasite	Capillariidae	Capillaria	Capillaria hepatica	Capillaria hepatica
RODENTIA	Muridae	Berylmys	Berylmys bowersi	Parasite	Capillariidae	Capillaria	Capillaria hepatica	Capillaria hepatica
RODENTIA	Muridae	Niviventer	Niviventer confucianus	Parasite	Capillariidae	Capillaria	Capillaria hepatica	Capillaria hepatica
RODENTIA	Muridae	Rattus	Rattus nitidus	Parasite	Capillariidae	Capillaria	Capillaria hepatica	Capillaria hepatica
RODENTIA	Muridae	Rattus	Rattus losea	Parasite	Capillariidae	Capillaria	Capillaria hepatica	Capillaria hepatica
RODENTIA	Muridae	Bandicota	Bandicota indica	Parasite	Capillariidae	Capillaria	Capillaria hepatica	Capillaria hepatica
RODENTIA	Muridae	Mus	Mus musculus	Parasite	Capillariidae	Capillaria	Capillaria hepatica	Capillaria hepatica
EULIPOTYPHLA	Soricidae	Suncus	Suncus murinus	Virus	Hepeviridae	Paslahepevirus	Hepatitis E Virus	Paslahepevirus balayani
RODENTIA	Muridae	Rattus	Rattus norvegicus	Parasite	Angiostrongylidae	Angiostrongylus	Angiostrongylus cantonensis	Angiostrongylus cantonensis
RODENTIA	Muridae	Rattus	Rattus norvegicus	Parasite	Angiostrongylidae	Angiostrongylus	Angiostrongylus cantonensis	Angiostrongylus cantonensis
RODENTIA	Muridae	Rattus	Rattus norvegicus	Parasite	Angiostrongylidae	Angiostrongylus	Angiostrongylus cantonensis	Angiostrongylus cantonensis
RODENTIA	Muridae	Rattus	Rattus norvegicus	Parasite	Angiostrongylidae	Angiostrongylus	Angiostrongylus cantonensis	Angiostrongylus cantonensis
RODENTIA	Muridae	Rattus	Rattus norvegicus	Parasite	Angiostrongylidae	Angiostrongylus	Angiostrongylus cantonensis	Angiostrongylus cantonensis
RODENTIA	Muridae	Rattus	Rattus tanezumi	Bacteria	Rickettsiaceae	Orientia	Orientia tsutsugamushi	Orientia tsutsugamushi
RODENTIA	Spalacidae	Rhizomys	Rhizomys pruinosus	Fungus	Trichocomaceae	Talaromyces	Talaromyces marneffei	Talaromyces marneffei
RODENTIA	Muridae	Rattus	Rattus norvegicus	Virus	Hantaviridae	Orthohantavirus	Seoul orthohantavirus	Seoul Orthohantavirus
RODENTIA	Muridae	Bandicota	Bandicota indica	Virus	Hantaviridae	Orthohantavirus	Seoul orthohantavirus	Seoul Orthohantavirus
RODENTIA	Muridae	Mus	Mus musculus	Virus	Hantaviridae	Orthohantavirus	Seoul orthohantavirus	Seoul Orthohantavirus
RODENTIA	Muridae	Bandicota	Bandicota indica	Virus	Hantaviridae	Orthohantavirus	Seoul orthohantavirus	Seoul Orthohantavirus
RODENTIA	Muridae	Rattus	Rattus norvegicus	Virus	Hantaviridae	Orthohantavirus	Seoul orthohantavirus	Seoul Orthohantavirus
EULIPOTYPHLA	Soricidae	Suncus	Suncus murinus	Virus	Hantaviridae	Orthohantavirus	Seoul orthohantavirus	Seoul Orthohantavirus
RODENTIA	Muridae	Rattus	Rattus norvegicus	Virus	Hantaviridae	Orthohantavirus	Seoul orthohantavirus	Seoul Orthohantavirus
RODENTIA	Muridae	Rattus	Rattus tanezumi	Virus	Hantaviridae	Orthohantavirus	Seoul orthohantavirus	Seoul Orthohantavirus
RODENTIA	Muridae	Rattus	Rattus norvegicus	Virus	Hantaviridae	Orthohantavirus	Seoul orthohantavirus	Seoul Orthohantavirus
RODENTIA	Muridae	Rattus	Rattus rattus	Virus	Hantaviridae	Orthohantavirus	Seoul orthohantavirus	Seoul Orthohantavirus
RODENTIA	Muridae	Rattus	Rattus norvegicus	Virus	Flaviviridae	Pegivirus	Pegivirus	Uncharacterised Pegivirus
RODENTIA	Muridae	Rattus	Rattus losea	Bacteria	Rickettsiaceae	Orientia	Orientia tsutsugamushi	Orientia tsutsugamushi
RODENTIA	Muridae	Bandicota	Bandicota indica	Bacteria	Rickettsiaceae	Orientia	Orientia tsutsugamushi	Orientia tsutsugamushi
RODENTIA	Muridae	Rattus	Rattus tanezumi	Bacteria	Rickettsiaceae	Orientia	Orientia tsutsugamushi	Orientia tsutsugamushi
RODENTIA	Muridae	Bandicota	Bandicota indica	Bacteria	Rickettsiaceae	Orientia	Orientia tsutsugamushi	Orientia tsutsugamushi
RODENTIA	Muridae	Rattus	Rattus tanezumi	Bacteria	Rickettsiaceae	Orientia	Orientia tsutsugamushi	Orientia tsutsugamushi
RODENTIA	Muridae	Apodemus	Apodemus agrarius	Virus	Hantaviridae	Orthohantavirus	Hantaan orthohantavirus	Hantaan Orthohantavirus
RODENTIA	Muridae	Rattus	Rattus norvegicus	Virus	Hantaviridae	Orthohantavirus	Seoul orthohantavirus	Seoul Orthohantavirus
RODENTIA	Muridae	Rattus	Rattus norvegicus	Virus	Hantaviridae	Orthohantavirus	Seoul orthohantavirus	Seoul Orthohantavirus
RODENTIA	Muridae	Rattus	Rattus losea	Bacteria	Rickettsiaceae	Orientia	Orientia tsutsugamushi	Orientia tsutsugamushi
RODENTIA	Muridae	Rattus	Rattus losea	Bacteria	Rickettsiaceae	Orientia	Orientia tsutsugamushi	Orientia tsutsugamushi
RODENTIA	Muridae	Rattus	Rattus norvegicus	Bacteria	Anaplasmataceae	Ehrlichia	Ehrlichia chaffeensis	Ehrlichia chaffeensis
RODENTIA	Muridae	Apodemus	Apodemus agrarius	Bacteria	Leptospiraceae	Leptospira	Leptospira interrogans	Leptospira interrogans
RODENTIA	Muridae	Rattus	Rattus norvegicus	Bacteria	Leptospiraceae	Leptospira	Leptospira interrogans	Leptospira interrogans
RODENTIA	Cricetidae	Alexandromys	Alexandromys fortis	Virus	Hantaviridae	Orthohantavirus	Yuanjiang virus	Uncharacterised Hantavirus
RODENTIA	Muridae	Apodemus	Apodemus chevrieri	Bacteria	Leptospiraceae	Leptospira	Leptospira interrogans	Leptospira interrogans
RODENTIA	Muridae	Mus	Mus musculus	Virus	Hantaviridae	Orthohantavirus	Seoul orthohantavirus	Seoul Orthohantavirus
RODENTIA	Muridae	Mus	Mus musculus	Virus	Hantaviridae	Orthohantavirus	Hantaan orthohantavirus	Hantaan Orthohantavirus
RODENTIA	Muridae	Apodemus	Apodemus agrarius	Virus	Hantaviridae	Orthohantavirus	Seoul orthohantavirus	Seoul Orthohantavirus
RODENTIA	Muridae	Mus	Mus musculus	Virus	Hantaviridae	Orthohantavirus	Seoul orthohantavirus	Seoul Orthohantavirus
RODENTIA	Muridae	Rattus	Rattus tanezumi	Virus	Hantaviridae	Orthohantavirus	Seoul orthohantavirus	Seoul Orthohantavirus
RODENTIA	Muridae	Rattus	Rattus tanezumi	Virus	Hantaviridae	Orthohantavirus	Seoul orthohantavirus	Seoul Orthohantavirus
RODENTIA	Muridae	Rattus	Rattus norvegicus	Virus	Hantaviridae	Orthohantavirus	Seoul orthohantavirus	Seoul Orthohantavirus
RODENTIA	Muridae	Rattus	Rattus losea	Virus	Hantaviridae	Orthohantavirus	Seoul orthohantavirus	Seoul Orthohantavirus
RODENTIA	Muridae	Niviventer	Niviventer andersoni	Bacteria	Leptospiraceae	Leptospira	Leptospira interrogans	Leptospira interrogans
RODENTIA	Muridae	Apodemus	Apodemus chevrieri	Bacteria	Leptospiraceae	Leptospira	Leptospira interrogans	Leptospira interrogans
RODENTIA	Muridae	Rattus	Rattus norvegicus	Virus	Hantaviridae	Orthohantavirus	Seoul orthohantavirus	Seoul Orthohantavirus
RODENTIA	Muridae	Mus	Mus musculus	Virus	Hantaviridae	Orthohantavirus	Seoul orthohantavirus	Seoul Orthohantavirus
RODENTIA	Muridae	Rattus	Rattus norvegicus	Virus	Hantaviridae	Orthohantavirus	Seoul orthohantavirus	Seoul Orthohantavirus
RODENTIA	Muridae	Rattus	Rattus norvegicus	Virus	Hantaviridae	Orthohantavirus	Seoul orthohantavirus	Seoul Orthohantavirus
RODENTIA	Muridae	Rattus	Rattus tanezumi	Parasite	Sarcocystidae	Toxoplasma	Toxoplasma gondii	Toxoplasma gondii
RODENTIA	Muridae	Rattus	Rattus losea	Parasite	Sarcocystidae	Toxoplasma	Toxoplasma gondii	Toxoplasma gondii
RODENTIA	Muridae	Rattus	Rattus rattus	Parasite	Schistosomatidae	Schistosoma	Schistosoma japonicum	Schistosoma japonicum
RODENTIA	Muridae	Rattus	Rattus norvegicus	Parasite	Angiostrongylidae	Angiostrongylus	Angiostrongylus cantonensis	Angiostrongylus cantonensis
RODENTIA	Muridae	Apodemus	Apodemus agrarius	Virus	Hantaviridae	Orthohantavirus	Hantaan orthohantavirus	Hantaan Orthohantavirus
RODENTIA	Muridae	Apodemus	Apodemus agrarius	Virus	Hantaviridae	Orthohantavirus	Hantaan orthohantavirus	Hantaan Orthohantavirus
RODENTIA	Muridae	Rattus	Rattus norvegicus	Virus	Hantaviridae	Orthohantavirus	Hantaan orthohantavirus	Hantaan Orthohantavirus
RODENTIA	Muridae	Apodemus	Apodemus agrarius	Virus	Hantaviridae	Orthohantavirus	Hantaan orthohantavirus	Hantaan Orthohantavirus
RODENTIA	Muridae	Apodemus	Apodemus agrarius	Virus	Hantaviridae	Orthohantavirus	Seoul orthohantavirus	Seoul Orthohantavirus
RODENTIA	Muridae	Apodemus	Apodemus agrarius	Virus	Hantaviridae	Orthohantavirus	Hantaan orthohantavirus	Hantaan Orthohantavirus
RODENTIA	Muridae	Apodemus	Apodemus agrarius	Virus	Hantaviridae	Orthohantavirus	Seoul orthohantavirus	Seoul Orthohantavirus
RODENTIA	Muridae	Rattus	Rattus tanezumi	Parasite	Sarcocystidae	Toxoplasma	Toxoplasma gondii	Toxoplasma gondii
RODENTIA	Muridae	Rattus	Rattus losea	Parasite	Sarcocystidae	Toxoplasma	Toxoplasma gondii	Toxoplasma gondii
RODENTIA	Muridae	Rattus	Rattus rattus	Parasite	Schistosomatidae	Schistosoma	Schistosoma japonicum	Schistosoma japonicum
RODENTIA	Muridae	Rattus	Rattus norvegicus	Parasite	Angiostrongylidae	Angiostrongylus	Angiostrongylus cantonensis	Angiostrongylus cantonensis
RODENTIA	Muridae	Apodemus	Apodemus agrarius	Virus	Hantaviridae	Orthohantavirus	Hantaan orthohantavirus	Hantaan Orthohantavirus
RODENTIA	Muridae	Rattus	Rattus norvegicus	Virus	Hantaviridae	Orthohantavirus	Hantaan orthohantavirus	Hantaan Orthohantavirus
RODENTIA	Muridae	Apodemus	Apodemus agrarius	Virus	Hantaviridae	Orthohantavirus	Hantaan orthohantavirus	Hantaan Orthohantavirus
RODENTIA	Muridae	Rattus	Rattus norvegicus	Virus	Hantaviridae	Orthohantavirus	Seoul orthohantavirus	Seoul Orthohantavirus
RODENTIA	Muridae	Rattus	Rattus norvegicus	Virus	Hantaviridae	Orthohantavirus	Seoul orthohantavirus	Seoul Orthohantavirus
RODENTIA	Muridae	Apodemus	Apodemus agrarius	Virus	Hantaviridae	Orthohantavirus	Hantaan orthohantavirus	Hantaan Orthohantavirus
RODENTIA	Muridae	Rattus	Rattus norvegicus	Virus	Hantaviridae	Orthohantavirus	Seoul orthohantavirus	Seoul Orthohantavirus
RODENTIA	Muridae	Niviventer	Niviventer andersoni	Bacteria	Leptospiraceae	Leptospira	Leptospira interrogans	Leptospira interrogans
RODENTIA	Muridae	Niviventer	Niviventer confucianus	Parasite	Capillariidae	Capillaria	Capillaria hepatica	Capillaria hepatica
RODENTIA	Muridae	Apodemus	Apodemus peninsulae	Parasite	Capillariidae	Capillaria	Capillaria hepatica	Capillaria hepatica
RODENTIA	Cricetidae	Tscherskia	Tscherskia triton	Parasite	Capillariidae	Capillaria	Capillaria hepatica	Capillaria hepatica
RODENTIA	Cricetidae	Craseomys	Craseomys rufocanus	Parasite	Capillariidae	Capillaria	Capillaria hepatica	Capillaria hepatica
RODENTIA	Muridae	Rattus	Rattus norvegicus	Parasite	Capillariidae	Capillaria	Capillaria hepatica	Capillaria hepatica
RODENTIA	Muridae	Rattus	Rattus tanezumi	Parasite	Capillariidae	Capillaria	Capillaria hepatica	Capillaria hepatica
RODENTIA	Muridae	Mus	Mus musculus	Parasite	Capillariidae	Capillaria	Capillaria hepatica	Capillaria hepatica
RODENTIA	Muridae	Mus	Mus musculus	Virus	Hantaviridae	Orthohantavirus	Hantaan orthohantavirus	Hantaan Orthohantavirus
RODENTIA	Muridae	Apodemus	Apodemus agrarius	Virus	Hantaviridae	Orthohantavirus	Hantaan orthohantavirus	Hantaan Orthohantavirus
RODENTIA	Muridae	Apodemus	Apodemus agrarius	Virus	Hantaviridae	Orthohantavirus	Seoul orthohantavirus	Seoul Orthohantavirus
RODENTIA	Muridae	Rattus	Rattus norvegicus	Virus	Hantaviridae	Orthohantavirus	Seoul orthohantavirus	Seoul Orthohantavirus
RODENTIA	Muridae	Rattus	Rattus norvegicus	Virus	Hantaviridae	Orthohantavirus	Seoul orthohantavirus	Seoul Orthohantavirus
RODENTIA	Muridae	Apodemus	Apodemus agrarius	Virus	Hantaviridae	Orthohantavirus	Hantaan orthohantavirus	Hantaan Orthohantavirus
RODENTIA	Muridae	Apodemus	Apodemus agrarius	Virus	Hantaviridae	Orthohantavirus	Hantaan orthohantavirus	Hantaan Orthohantavirus
RODENTIA	Muridae	Rattus	Rattus norvegicus	Virus	Hantaviridae	Orthohantavirus	Seoul orthohantavirus	Seoul Orthohantavirus
RODENTIA	Muridae	Rattus	Rattus norvegicus	Virus	Hantaviridae	Orthohantavirus	Seoul orthohantavirus	Seoul Orthohantavirus
RODENTIA	Muridae	Rattus	Rattus norvegicus	Parasite	Capillariidae	Capillaria	Capillaria hepatica	Capillaria hepatica
RODENTIA	Muridae	Rattus	Rattus tanezumi	Parasite	Capillariidae	Capillaria	Capillaria hepatica	Capillaria hepatica
RODENTIA	Muridae	Mus	Mus musculus	Parasite	Capillariidae	Capillaria	Capillaria hepatica	Capillaria hepatica
RODENTIA	Muridae	Niviventer	Niviventer confucianus	Parasite	Capillariidae	Capillaria	Capillaria hepatica	Capillaria hepatica
RODENTIA	Muridae	Apodemus	Apodemus agrarius	Parasite	Capillariidae	Capillaria	Capillaria hepatica	Capillaria hepatica
RODENTIA	Cricetidae	Tscherskia	Tscherskia triton	Parasite	Capillariidae	Capillaria	Capillaria hepatica	Capillaria hepatica
RODENTIA	Muridae	Mus	Mus musculus	Virus	Hantaviridae	Orthohantavirus	Seoul orthohantavirus	Seoul Orthohantavirus
RODENTIA	Muridae	Rattus	Rattus norvegicus	Virus	Hantaviridae	Orthohantavirus	Seoul orthohantavirus	Seoul Orthohantavirus
RODENTIA	Muridae	Rattus	Rattus tanezumi	Virus	Hantaviridae	Orthohantavirus	Seoul orthohantavirus	Seoul Orthohantavirus
RODENTIA	Muridae	Mus	Mus musculus	Virus	Hantaviridae	Orthohantavirus	Seoul orthohantavirus	Seoul Orthohantavirus
RODENTIA	Muridae	Rattus	Rattus norvegicus	Virus	Hantaviridae	Orthohantavirus	Seoul orthohantavirus	Seoul Orthohantavirus
RODENTIA	Cricetidae	Tscherskia	Tscherskia triton	Virus	Hantaviridae	Orthohantavirus	Seoul orthohantavirus	Seoul Orthohantavirus
RODENTIA	Muridae	Rattus	Rattus norvegicus	Parasite	Capillariidae	Capillaria	Capillaria hepatica	Capillaria hepatica
RODENTIA	Muridae	Rattus	Rattus tanezumi	Parasite	Capillariidae	Capillaria	Capillaria hepatica	Capillaria hepatica
RODENTIA	Muridae	Mus	Mus musculus	Parasite	Capillariidae	Capillaria	Capillaria hepatica	Capillaria hepatica
RODENTIA	Muridae	Niviventer	Niviventer confucianus	Parasite	Capillariidae	Capillaria	Capillaria hepatica	Capillaria hepatica
RODENTIA	Muridae	Apodemus	Apodemus agrarius	Parasite	Capillariidae	Capillaria	Capillaria hepatica	Capillaria hepatica
RODENTIA	Cricetidae	Tscherskia	Tscherskia triton	Parasite	Capillariidae	Capillaria	Capillaria hepatica	Capillaria hepatica
RODENTIA	Muridae	Rattus	Rattus norvegicus	Parasite	Capillariidae	Capillaria	Capillaria hepatica	Capillaria hepatica
RODENTIA	Muridae	Rattus	Rattus tanezumi	Parasite	Capillariidae	Capillaria	Capillaria hepatica	Capillaria hepatica
RODENTIA	Muridae	Mus	Mus musculus	Parasite	Capillariidae	Capillaria	Capillaria hepatica	Capillaria hepatica
RODENTIA	Muridae	Niviventer	Niviventer confucianus	Parasite	Capillariidae	Capillaria	Capillaria hepatica	Capillaria hepatica
RODENTIA	Muridae	Apodemus	Apodemus agrarius	Parasite	Capillariidae	Capillaria	Capillaria hepatica	Capillaria hepatica
RODENTIA	Cricetidae	Tscherskia	Tscherskia triton	Parasite	Capillariidae	Capillaria	Capillaria hepatica	Capillaria hepatica
RODENTIA	Muridae	Rattus	Rattus norvegicus	Parasite	Capillariidae	Capillaria	Capillaria hepatica	Capillaria hepatica
RODENTIA	Muridae	Rattus	Rattus tanezumi	Parasite	Capillariidae	Capillaria	Capillaria hepatica	Capillaria hepatica
RODENTIA	Muridae	Mus	Mus musculus	Parasite	Capillariidae	Capillaria	Capillaria hepatica	Capillaria hepatica
RODENTIA	Muridae	Niviventer	Niviventer confucianus	Parasite	Capillariidae	Capillaria	Capillaria hepatica	Capillaria hepatica
RODENTIA	Muridae	Apodemus	Apodemus agrarius	Parasite	Capillariidae	Capillaria	Capillaria hepatica	Capillaria hepatica
RODENTIA	Cricetidae	Tscherskia	Tscherskia triton	Parasite	Capillariidae	Capillaria	Capillaria hepatica	Capillaria hepatica
RODENTIA	Muridae	Rattus	Rattus norvegicus	Virus	Hantaviridae	Orthohantavirus	Seoul orthohantavirus	Seoul Orthohantavirus
RODENTIA	Muridae	Rattus	Rattus norvegicus	Virus	Hantaviridae	Orthohantavirus	Seoul orthohantavirus	Seoul Orthohantavirus
RODENTIA	Muridae	Rattus	Rattus norvegicus	Parasite	Capillariidae	Capillaria	Capillaria hepatica	Capillaria hepatica
RODENTIA	Muridae	Rattus	Rattus tanezumi	Parasite	Capillariidae	Capillaria	Capillaria hepatica	Capillaria hepatica
RODENTIA	Muridae	Mus	Mus musculus	Parasite	Capillariidae	Capillaria	Capillaria hepatica	Capillaria hepatica
RODENTIA	Muridae	Niviventer	Niviventer confucianus	Parasite	Capillariidae	Capillaria	Capillaria hepatica	Capillaria hepatica
RODENTIA	Muridae	Apodemus	Apodemus agrarius	Parasite	Capillariidae	Capillaria	Capillaria hepatica	Capillaria hepatica
RODENTIA	Cricetidae	Tscherskia	Tscherskia triton	Parasite	Capillariidae	Capillaria	Capillaria hepatica	Capillaria hepatica
RODENTIA	Muridae	Rattus	Rattus tanezumi	Virus	Hantaviridae	Orthohantavirus	Seoul orthohantavirus	Seoul Orthohantavirus
RODENTIA	Muridae	Mus	Mus musculus	Parasite	Sarcocystidae	Toxoplasma	Toxoplasma gondii	Toxoplasma gondii
RODENTIA	Muridae	Rattus	Rattus norvegicus	Parasite	Sarcocystidae	Toxoplasma	Toxoplasma gondii	Toxoplasma gondii
RODENTIA	Muridae	Rattus	Rattus norvegicus	Parasite	Capillariidae	Capillaria	Capillaria hepatica	Capillaria hepatica
RODENTIA	Muridae	Rattus	Rattus tanezumi	Parasite	Capillariidae	Capillaria	Capillaria hepatica	Capillaria hepatica
RODENTIA	Muridae	Mus	Mus musculus	Parasite	Capillariidae	Capillaria	Capillaria hepatica	Capillaria hepatica
RODENTIA	Muridae	Niviventer	Niviventer confucianus	Parasite	Capillariidae	Capillaria	Capillaria hepatica	Capillaria hepatica
RODENTIA	Muridae	Apodemus	Apodemus agrarius	Parasite	Capillariidae	Capillaria	Capillaria hepatica	Capillaria hepatica
RODENTIA	Cricetidae	Tscherskia	Tscherskia triton	Parasite	Capillariidae	Capillaria	Capillaria hepatica	Capillaria hepatica
RODENTIA	Muridae	Rattus	Rattus norvegicus	Bacteria	Leptospiraceae	Leptospira	Leptospira interrogans	Leptospira interrogans
RODENTIA	Muridae	Rattus	Rattus norvegicus	Virus	Hantaviridae	Orthohantavirus	Seoul orthohantavirus	Seoul Orthohantavirus
RODENTIA	Muridae	Rattus	Rattus norvegicus	Virus	Hantaviridae	Orthohantavirus	Seoul orthohantavirus	Seoul Orthohantavirus
RODENTIA	Muridae	Rattus	Rattus norvegicus	Virus	Hantaviridae	Orthohantavirus	Seoul orthohantavirus	Seoul Orthohantavirus
RODENTIA	Muridae	Apodemus	Apodemus agrarius	Bacteria	Leptospiraceae	Leptospira	Leptospira interrogans	Leptospira interrogans
RODENTIA	Muridae	Apodemus	Apodemus agrarius	Bacteria	Leptospiraceae	Leptospira	Leptospira interrogans	Leptospira interrogans
RODENTIA	Muridae	Apodemus	Apodemus agrarius	Bacteria	Leptospiraceae	Leptospira	Leptospira interrogans	Leptospira interrogans
RODENTIA	Muridae	Apodemus	Apodemus agrarius	Bacteria	Leptospiraceae	Leptospira	Leptospira interrogans	Leptospira interrogans
RODENTIA	Muridae	Rattus	Rattus norvegicus	Virus	Hantaviridae	Orthohantavirus	Seoul orthohantavirus	Seoul Orthohantavirus
RODENTIA	Muridae	Rattus	Rattus norvegicus	Virus	Hantaviridae	Orthohantavirus	Seoul orthohantavirus	Seoul Orthohantavirus
RODENTIA	Muridae	Rattus	Rattus norvegicus	Virus	Hantaviridae	Orthohantavirus	Seoul orthohantavirus	Seoul Orthohantavirus
RODENTIA	Muridae	Mus	Mus musculus	Virus	Hantaviridae	Orthohantavirus	Seoul orthohantavirus	Seoul Orthohantavirus
RODENTIA	Muridae	Mus	Mus musculus	Bacteria	Yersiniaceae	Yersinia	Yersinia pestis	Yersinia pestis
RODENTIA	Muridae	Rattus	Rattus tanezumi	Bacteria	Yersiniaceae	Yersinia	Yersinia pestis	Yersinia pestis
RODENTIA	Muridae	Rattus	Rattus norvegicus	Bacteria	Yersiniaceae	Yersinia	Yersinia pestis	Yersinia pestis
RODENTIA	Muridae	Rattus	Rattus losea	Bacteria	Yersiniaceae	Yersinia	Yersinia pestis	Yersinia pestis
RODENTIA	Muridae	Rattus	Rattus norvegicus	Bacteria	Yersiniaceae	Yersinia	Yersinia pestis	Yersinia pestis
RODENTIA	Muridae	Rattus	Rattus norvegicus	Virus	Hantaviridae	Orthohantavirus	Seoul orthohantavirus	Seoul Orthohantavirus
RODENTIA	Muridae	Mus	Mus musculus	Virus	Hantaviridae	Orthohantavirus	Seoul orthohantavirus	Seoul Orthohantavirus
RODENTIA	Muridae	Rattus	Rattus norvegicus	Virus	Hantaviridae	Orthohantavirus	Seoul orthohantavirus	Seoul Orthohantavirus
RODENTIA	Muridae	Rattus	Rattus norvegicus	Virus	Hantaviridae	Orthohantavirus	Seoul orthohantavirus	Seoul Orthohantavirus
RODENTIA	Muridae	Rattus	Rattus norvegicus	Virus	Hantaviridae	Orthohantavirus	Seoul orthohantavirus	Seoul Orthohantavirus
RODENTIA	Muridae	Rattus	Rattus norvegicus	Virus	Hantaviridae	Orthohantavirus	Seoul orthohantavirus	Seoul Orthohantavirus
RODENTIA	Muridae	Rattus	Rattus norvegicus	Virus	Hantaviridae	Orthohantavirus	Seoul orthohantavirus	Seoul Orthohantavirus
RODENTIA	Muridae	Rattus	Rattus norvegicus	Virus	Hantaviridae	Orthohantavirus	Seoul orthohantavirus	Seoul Orthohantavirus
RODENTIA	Muridae	Rattus	Rattus norvegicus	Virus	Hantaviridae	Orthohantavirus	Seoul orthohantavirus	Seoul Orthohantavirus
RODENTIA	Muridae	Rattus	Rattus norvegicus	Virus	Hantaviridae	Orthohantavirus	Seoul orthohantavirus	Seoul Orthohantavirus
RODENTIA	Muridae	Mus	Mus musculus	Virus	Phenuiviridae	Bandavirus	Severe fever with thrombocytopenia syndrome bunyavirus	Dabie bandavirus
RODENTIA	Muridae	Rattus	Rattus norvegicus	Virus	Phenuiviridae	Bandavirus	Severe fever with thrombocytopenia syndrome bunyavirus	Dabie bandavirus
RODENTIA	Cricetidae	Tscherskia	Tscherskia triton	Virus	Phenuiviridae	Bandavirus	Severe fever with thrombocytopenia syndrome bunyavirus	Dabie bandavirus
EULIPOTYPHLA	Soricidae	Suncus	Suncus murinus	Virus	Phenuiviridae	Bandavirus	Severe fever with thrombocytopenia syndrome bunyavirus	Dabie bandavirus
EULIPOTYPHLA	Soricidae	Crocidura	Crocidura lasiura	Virus	Hantaviridae	Thottimvirus	Imjin thottimvirus	Imjin thottimvirus
EULIPOTYPHLA	Soricidae	Crocidura	Crocidura shantungensis	Virus	Hantaviridae	Thottimvirus	Imjin thottimvirus	Imjin thottimvirus
RODENTIA	Muridae	Rattus	Rattus norvegicus	Virus	Hantaviridae	Orthohantavirus	Seoul orthohantavirus	Seoul Orthohantavirus
RODENTIA	Muridae	Rattus	Rattus norvegicus	Virus	Hantaviridae	Orthohantavirus	Seoul orthohantavirus	Seoul Orthohantavirus
RODENTIA	Muridae	Apodemus	Apodemus agrarius	Bacteria	Leptospiraceae	Leptospira	Leptospira interrogans	Leptospira interrogans
RODENTIA	Muridae	Rattus	Rattus norvegicus	Bacteria	Leptospiraceae	Leptospira	Leptospira interrogans	Leptospira interrogans
RODENTIA	Muridae	Mus	Mus musculus	Virus	Hantaviridae	Orthohantavirus	Hantaan orthohantavirus	Hantaan Orthohantavirus
RODENTIA	Muridae	Niviventer	Niviventer confucianus	Virus	Hantaviridae	Orthohantavirus	Dabieshan orthohantavirus	Dabieshan orthohantavirus
EULIPOTYPHLA	Soricidae	Suncus	Suncus murinus	Bacteria	Leptospiraceae	Leptospira	Leptospira interrogans	Leptospira interrogans
EULIPOTYPHLA	Soricidae	Suncus	Suncus murinus	Virus	Coronaviridae		Coronavirus	Uncharacterised Coronaviridae virus
EULIPOTYPHLA	Soricidae	Suncus	Suncus murinus	Virus	Coronaviridae		Coronavirus	Uncharacterised Coronaviridae virus
RODENTIA	Muridae	Rattus	Rattus tanezumi	Bacteria	Rickettsiaceae	Orientia	Orientia tsutsugamushi	Orientia tsutsugamushi
RODENTIA	Muridae	Rattus	Rattus losea	Bacteria	Rickettsiaceae	Orientia	Orientia tsutsugamushi	Orientia tsutsugamushi
RODENTIA	Muridae	Rattus	Rattus norvegicus	Bacteria	Rickettsiaceae	Orientia	Orientia tsutsugamushi	Orientia tsutsugamushi
RODENTIA	Muridae	Rattus	Rattus rattus	Bacteria	Rickettsiaceae	Orientia	Orientia tsutsugamushi	Orientia tsutsugamushi
RODENTIA	Muridae	Rattus	Rattus nitidus	Bacteria	Rickettsiaceae	Orientia	Orientia tsutsugamushi	Orientia tsutsugamushi
RODENTIA	Muridae	Leopoldamys	Leopoldamys edwardsi	Bacteria	Rickettsiaceae	Orientia	Orientia tsutsugamushi	Orientia tsutsugamushi
RODENTIA	Muridae	Rattus	Rattus losea	Bacteria	Rickettsiaceae	Orientia	Orientia tsutsugamushi	Orientia tsutsugamushi
RODENTIA	Muridae	Rattus	Rattus rattus	Bacteria	Rickettsiaceae	Orientia	Orientia tsutsugamushi	Orientia tsutsugamushi
RODENTIA	Muridae	Rattus	Rattus nitidus	Bacteria	Rickettsiaceae	Orientia	Orientia tsutsugamushi	Orientia tsutsugamushi
RODENTIA	Muridae	Leopoldamys	Leopoldamys edwardsi	Bacteria	Rickettsiaceae	Orientia	Orientia tsutsugamushi	Orientia tsutsugamushi
RODENTIA	Muridae	Rattus	Rattus losea	Bacteria	Rickettsiaceae	Rickettsia	Rickettsia sibirica	Rickettsia sibirica
RODENTIA	Muridae	Rattus	Rattus rattus	Bacteria	Rickettsiaceae	Rickettsia	Rickettsia sibirica	Rickettsia sibirica
RODENTIA	Muridae	Apodemus	Apodemus agrarius	Virus	Hantaviridae	Orthohantavirus	Hantaan orthohantavirus	Hantaan Orthohantavirus
RODENTIA	Muridae	Apodemus	Apodemus agrarius	Virus	Hantaviridae	Orthohantavirus	Hantaan orthohantavirus	Hantaan Orthohantavirus
RODENTIA	Muridae	Rattus	Rattus norvegicus	Virus	Hantaviridae	Orthohantavirus	Seoul orthohantavirus	Seoul Orthohantavirus
RODENTIA	Muridae	Rattus	Rattus norvegicus	Virus	Hantaviridae	Orthohantavirus	Seoul orthohantavirus	Seoul Orthohantavirus
RODENTIA	Muridae	Rattus	Rattus tanezumi	Virus	Hantaviridae	Orthohantavirus	Seoul orthohantavirus	Seoul Orthohantavirus
RODENTIA	Muridae	Rattus	Rattus norvegicus	Virus	Hantaviridae	Orthohantavirus	Seoul orthohantavirus	Seoul Orthohantavirus
RODENTIA	Muridae	Rattus	Rattus norvegicus	Virus	Hantaviridae	Orthohantavirus	Seoul orthohantavirus	Seoul Orthohantavirus
RODENTIA	Muridae	Niviventer	Niviventer fulvescens	Bacteria	Rickettsiaceae	Rickettsia	Rickettsia sibirica	Rickettsia sibirica
RODENTIA	Muridae	Rattus	Rattus tanezumi	Parasite	Sarcocystidae	Toxoplasma	Toxoplasma gondii	Toxoplasma gondii
RODENTIA	Muridae	Rattus	Rattus norvegicus	Parasite	Angiostrongylidae	Angiostrongylus	Angiostrongylus cantonensis	Angiostrongylus cantonensis
RODENTIA	Muridae	Rattus	Rattus norvegicus	Parasite	Angiostrongylidae	Angiostrongylus	Angiostrongylus cantonensis	Angiostrongylus cantonensis
RODENTIA	Muridae	Rattus	Rattus tanezumi	Parasite	Sarcocystidae	Toxoplasma	Toxoplasma gondii	Toxoplasma gondii
RODENTIA	Muridae	Rattus	Rattus norvegicus	Parasite	Angiostrongylidae	Angiostrongylus	Angiostrongylus cantonensis	Angiostrongylus cantonensis
EULIPOTYPHLA	Soricidae	Suncus	Suncus murinus	Parasite	Angiostrongylidae	Angiostrongylus	Angiostrongylus cantonensis	Angiostrongylus cantonensis
RODENTIA	Muridae	Rattus	Rattus norvegicus	Parasite	Babesiidae	Babesia	Babesia microti	Babesia microti
RODENTIA	Muridae	Rattus	Rattus tanezumi	Parasite	Babesiidae	Babesia	Babesia microti	Babesia microti
RODENTIA	Muridae	Bandicota	Bandicota indica	Parasite	Babesiidae	Babesia	Babesia microti	Babesia microti
RODENTIA	Muridae	Rattus	Rattus losea	Parasite	Babesiidae	Babesia	Babesia microti	Babesia microti
RODENTIA	Muridae	Niviventer	Niviventer confucianus	Parasite	Babesiidae	Babesia	Babesia microti	Babesia microti
RODENTIA	Muridae	Niviventer	Niviventer fulvescens	Parasite	Babesiidae	Babesia	Babesia microti	Babesia microti
RODENTIA	Muridae	Rattus	Rattus losea	Bacteria	Rickettsiaceae	Rickettsia	Rickettsia conorii	Rickettsia conorii
RODENTIA	Muridae	Rattus	Rattus rattus	Bacteria	Rickettsiaceae	Rickettsia	Rickettsia conorii	Rickettsia conorii
RODENTIA	Muridae	Rattus	Rattus losea	Bacteria	Rickettsiaceae	Rickettsia	Rickettsia akari	Rickettsia akari
RODENTIA	Muridae	Rattus	Rattus rattus	Bacteria	Rickettsiaceae	Rickettsia	Rickettsia akari	Rickettsia akari
RODENTIA	Muridae	Niviventer	Niviventer fulvescens	Bacteria	Rickettsiaceae	Rickettsia	Rickettsia akari	Rickettsia akari
RODENTIA	Muridae	Rattus	Rattus losea	Bacteria	Bartonellaceae	Bartonella	Bartonella rattimassiliensis	Bartonella rattimassiliensis
RODENTIA	Muridae	Rattus	Rattus rattus	Bacteria	Bartonellaceae	Bartonella	Bartonella rattimassiliensis	Bartonella rattimassiliensis
EULIPOTYPHLA	Soricidae	Suncus	Suncus murinus	Bacteria	Bartonellaceae	Bartonella	Bartonella tribocorum	Bartonella tribocorum
RODENTIA	Muridae	Niviventer	Niviventer fulvescens	Bacteria	Bartonellaceae	Bartonella	Bartonella queenslandensis	Bartonella queenslandensis
LAGOMORPHA	Ochotonidae	Ochotona	Ochotona dauurica	Bacteria	Yersiniaceae	Yersinia	Yersinia pestis	Yersinia pestis
RODENTIA	Muridae	Rattus	Rattus tanezumi	Parasite	Capillariidae	Capillaria	Capillaria hepatica	Capillaria hepatica
RODENTIA	Muridae	Rattus	Rattus norvegicus	Parasite	Capillariidae	Capillaria	Capillaria hepatica	Capillaria hepatica
RODENTIA	Muridae	Rattus	Rattus tanezumi	Parasite	Capillariidae	Capillaria	Capillaria hepatica	Capillaria hepatica
RODENTIA	Muridae	Rattus	Rattus norvegicus	Parasite	Capillariidae	Capillaria	Capillaria hepatica	Capillaria hepatica
EULIPOTYPHLA	Soricidae	Suncus	Suncus murinus	Parasite	Capillariidae	Capillaria	Capillaria hepatica	Capillaria hepatica
RODENTIA	Muridae	Rattus	Rattus tanezumi	Parasite	Capillariidae	Capillaria	Capillaria hepatica	Capillaria hepatica
RODENTIA	Muridae	Rattus	Rattus norvegicus	Parasite	Capillariidae	Capillaria	Capillaria hepatica	Capillaria hepatica
EULIPOTYPHLA	Soricidae	Suncus	Suncus murinus	Parasite	Capillariidae	Capillaria	Capillaria hepatica	Capillaria hepatica
RODENTIA	Muridae	Mus	Mus musculus	Parasite	Capillariidae	Capillaria	Capillaria hepatica	Capillaria hepatica
RODENTIA	Muridae	Rattus	Rattus norvegicus	Virus	Hantaviridae	Orthohantavirus	Seoul orthohantavirus	Seoul Orthohantavirus
RODENTIA	Muridae	Rattus	Rattus tanezumi	Virus	Hantaviridae	Orthohantavirus	Seoul orthohantavirus	Seoul Orthohantavirus
RODENTIA	Muridae	Rattus	Rattus tanezumi	Parasite	Capillariidae	Capillaria	Capillaria hepatica	Capillaria hepatica
RODENTIA	Muridae	Rattus	Rattus norvegicus	Parasite	Capillariidae	Capillaria	Capillaria hepatica	Capillaria hepatica
EULIPOTYPHLA	Soricidae	Suncus	Suncus murinus	Parasite	Capillariidae	Capillaria	Capillaria hepatica	Capillaria hepatica
RODENTIA	Sciuridae	Spermophilus	Spermophilus dauricus	Bacteria	Yersiniaceae	Yersinia	Yersinia pestis	Yersinia pestis
RODENTIA	Dipodidae	Orientallactaga	Orientallactaga sibirica	Bacteria	Yersiniaceae	Yersinia	Yersinia pestis	Yersinia pestis
RODENTIA	Muridae	Meriones	Meriones unguiculatus	Bacteria	Yersiniaceae	Yersinia	Yersinia pestis	Yersinia pestis
RODENTIA	Cricetidae	Lasiopodomys	Lasiopodomys gregalis	Bacteria	Yersiniaceae	Yersinia	Yersinia pestis	Yersinia pestis
RODENTIA	Cricetidae	Cricetulus	Cricetulus barabensis	Bacteria	Yersiniaceae	Yersinia	Yersinia pestis	Yersinia pestis
RODENTIA	Muridae	Rattus	Rattus norvegicus	Virus	Hantaviridae	Orthohantavirus	Seoul orthohantavirus	Seoul Orthohantavirus
RODENTIA	Muridae	Rattus	Rattus tanezumi	Virus	Hantaviridae	Orthohantavirus	Seoul orthohantavirus	Seoul Orthohantavirus
RODENTIA	Muridae	Rattus	Rattus norvegicus	Virus	Hantaviridae	Orthohantavirus	Seoul orthohantavirus	Seoul Orthohantavirus
RODENTIA	Muridae	Rattus	Rattus tanezumi	Virus	Hantaviridae	Orthohantavirus	Seoul orthohantavirus	Seoul Orthohantavirus
RODENTIA	Muridae	Rattus	Rattus norvegicus	Virus	Hantaviridae	Orthohantavirus	Seoul orthohantavirus	Seoul Orthohantavirus
RODENTIA	Muridae	Rattus	Rattus tanezumi	Virus	Hantaviridae	Orthohantavirus	Seoul orthohantavirus	Seoul Orthohantavirus
RODENTIA	Sciuridae	Spermophilus	Spermophilus dauricus	Bacteria	Yersiniaceae	Yersinia	Yersinia pestis	Yersinia pestis
RODENTIA	Muridae	Meriones	Meriones unguiculatus	Bacteria	Yersiniaceae	Yersinia	Yersinia pestis	Yersinia pestis
RODENTIA	Muridae	Rattus	Rattus norvegicus	Parasite	Babesiidae	Babesia	Babesia microti	Babesia microti
RODENTIA	Muridae	Rattus	Rattus tanezumi	Parasite	Babesiidae	Babesia	Babesia microti	Babesia microti
RODENTIA	Muridae	Bandicota	Bandicota indica	Parasite	Babesiidae	Babesia	Babesia microti	Babesia microti
RODENTIA	Muridae	Rattus	Rattus losea	Parasite	Babesiidae	Babesia	Babesia microti	Babesia microti
RODENTIA	Muridae	Niviventer	Niviventer confucianus	Parasite	Babesiidae	Babesia	Babesia microti	Babesia microti
RODENTIA	Muridae	Niviventer	Niviventer fulvescens	Parasite	Babesiidae	Babesia	Babesia microti	Babesia microti
RODENTIA	Cricetidae	Lasiopodomys	Lasiopodomys gregalis	Bacteria	Yersiniaceae	Yersinia	Yersinia pestis	Yersinia pestis
RODENTIA	Cricetidae	Cricetulus	Cricetulus barabensis	Bacteria	Yersiniaceae	Yersinia	Yersinia pestis	Yersinia pestis
RODENTIA	Sciuridae	Spermophilus	Spermophilus dauricus	Bacteria	Yersiniaceae	Yersinia	Yersinia pestis	Yersinia pestis
RODENTIA	Cricetidae	Tscherskia	Tscherskia triton	Bacteria	Yersiniaceae	Yersinia	Yersinia pestis	Yersinia pestis
RODENTIA	Muridae	Meriones	Meriones unguiculatus	Bacteria	Yersiniaceae	Yersinia	Yersinia pestis	Yersinia pestis
RODENTIA	Cricetidae	Cricetulus	Cricetulus barabensis	Bacteria	Yersiniaceae	Yersinia	Yersinia pestis	Yersinia pestis
RODENTIA	Muridae	Rattus	Rattus norvegicus	Bacteria	Rickettsiaceae	Rickettsia	Rickettsia conorii	Rickettsia conorii
RODENTIA	Muridae	Apodemus	Apodemus agrarius	Bacteria	Rickettsiaceae	Rickettsia	Rickettsia conorii	Rickettsia conorii
RODENTIA	Muridae	Rattus	Rattus norvegicus	Bacteria	Rickettsiaceae	Orientia	Orientia tsutsugamushi	Orientia tsutsugamushi
RODENTIA	Cricetidae	Tscherskia	Tscherskia triton	Bacteria	Rickettsiaceae	Orientia	Orientia tsutsugamushi	Orientia tsutsugamushi
RODENTIA	Muridae	Apodemus	Apodemus agrarius	Bacteria	Leptospiraceae	Leptospira	Leptospira interrogans	Leptospira interrogans
RODENTIA	Muridae	Rattus	Rattus norvegicus	Bacteria	Leptospiraceae	Leptospira	Leptospira interrogans	Leptospira interrogans
RODENTIA	Muridae	Apodemus	Apodemus chevrieri	Bacteria	Yersiniaceae	Yersinia	Yersinia pestis	Yersinia pestis
RODENTIA	Cricetidae	Eothenomys	Eothenomys miletus	Bacteria	Yersiniaceae	Yersinia	Yersinia pestis	Yersinia pestis
RODENTIA	Cricetidae	Tscherskia	Tscherskia triton	Bacteria	Anaplasmataceae	Anaplasma	Anaplasma phagocytophilum	Anaplasma phagocytophilum
RODENTIA	Sciuridae	Tamias	Tamias sibiricus	Bacteria	Anaplasmataceae	Anaplasma	Anaplasma phagocytophilum	Anaplasma phagocytophilum
RODENTIA	Muridae	Apodemus	Apodemus agrarius	Bacteria	Rickettsiaceae	Rickettsia	Rickettsia typhi	Rickettsia typhi
RODENTIA	Muridae	Rattus	Rattus norvegicus	Bacteria	Rickettsiaceae	Rickettsia	Rickettsia typhi	Rickettsia typhi
RODENTIA	Cricetidae	Craseomys	Craseomys rufocanus	Bacteria	Rickettsiaceae	Rickettsia	Rickettsia typhi	Rickettsia typhi
RODENTIA	Muridae	Apodemus	Apodemus peninsulae	Bacteria	Rickettsiaceae	Rickettsia	Rickettsia typhi	Rickettsia typhi
RODENTIA	Cricetidae	Myodes	Myodes rutilus	Bacteria	Rickettsiaceae	Rickettsia	Rickettsia typhi	Rickettsia typhi
RODENTIA	Muridae	Rattus	Rattus norvegicus	Virus	Hantaviridae	Orthohantavirus	Seoul orthohantavirus	Seoul Orthohantavirus
RODENTIA	Muridae	Rattus	Rattus tanezumi	Virus	Hantaviridae	Orthohantavirus	Seoul orthohantavirus	Seoul Orthohantavirus
RODENTIA	Muridae	Rattus	Rattus norvegicus	Parasite	Capillariidae	Capillaria	Capillaria hepatica	Capillaria hepatica
RODENTIA	Muridae	Rattus	Rattus norvegicus	Virus	Hantaviridae	Orthohantavirus	Seoul orthohantavirus	Seoul Orthohantavirus
RODENTIA	Muridae	Rattus	Rattus tanezumi	Virus	Hantaviridae	Orthohantavirus	Seoul orthohantavirus	Seoul Orthohantavirus
RODENTIA	Muridae	Apodemus	Apodemus agrarius	Parasite	Schistosomatidae	Schistosoma	Schistosoma japonicum	Schistosoma japonicum
RODENTIA	Muridae	Apodemus	Apodemus peninsulae	Bacteria	Rickettsiaceae	Rickettsia	Rickettsia typhi	Rickettsia typhi
RODENTIA	Cricetidae	Myodes	Myodes rutilus	Bacteria	Rickettsiaceae	Rickettsia	Rickettsia typhi	Rickettsia typhi
RODENTIA	Muridae	Niviventer	Niviventer confucianus	Virus	Hantaviridae	Orthohantavirus	Dabieshan orthohantavirus	Dabieshan orthohantavirus
RODENTIA	Cricetidae	Myodes	Myodes rutilus	Bacteria	Rickettsiaceae	Rickettsia	Rickettsia typhi	Rickettsia typhi
RODENTIA	Muridae	Apodemus	Apodemus agrarius	Virus	Coronaviridae		Coronavirus	Uncharacterised Coronaviridae virus
RODENTIA	Muridae	Niviventer	Niviventer confucianus	Virus	Coronaviridae		Coronavirus	Uncharacterised Coronaviridae virus
RODENTIA	Muridae	Rattus	Rattus losea	Virus	Coronaviridae		Coronavirus	Uncharacterised Coronaviridae virus
RODENTIA	Muridae	Rattus	Rattus tanezumi	Virus	Coronaviridae		Coronavirus	Uncharacterised Coronaviridae virus
RODENTIA	Muridae	Apodemus	Apodemus agrarius	Virus	Coronaviridae		Coronavirus	Uncharacterised Coronaviridae virus
RODENTIA	Muridae	Apodemus	Apodemus agrarius	Virus	Hantaviridae	Orthohantavirus	Hantaan orthohantavirus	Hantaan Orthohantavirus
RODENTIA	Muridae	Apodemus	Apodemus agrarius	Virus	Hantaviridae	Orthohantavirus	Hantaan orthohantavirus	Hantaan Orthohantavirus
RODENTIA	Cricetidae	Myodes	Myodes rutilus	Bacteria	Rickettsiaceae	Orientia	Orientia tsutsugamushi	Orientia tsutsugamushi
RODENTIA	Muridae	Apodemus	Apodemus agrarius	Virus	Hantaviridae	Orthohantavirus	Hantaan orthohantavirus	Hantaan Orthohantavirus
RODENTIA	Cricetidae	Tscherskia	Tscherskia triton	Bacteria	Rickettsiaceae	Rickettsia	Rickettsia typhi	Rickettsia typhi
RODENTIA	Muridae	Rattus	Rattus norvegicus	Bacteria	Rickettsiaceae	Rickettsia	Rickettsia typhi	Rickettsia typhi
RODENTIA	Muridae	Apodemus	Apodemus agrarius	Bacteria	Rickettsiaceae	Rickettsia	Rickettsia typhi	Rickettsia typhi
EULIPOTYPHLA	Soricidae	Suncus	Suncus murinus	Bacteria	Rickettsiaceae	Rickettsia	Rickettsia typhi	Rickettsia typhi
RODENTIA	Cricetidae	Craseomys	Craseomys rufocanus	Bacteria	Rickettsiaceae	Rickettsia	Rickettsia typhi	Rickettsia typhi
RODENTIA	Cricetidae	Alexandromys	Alexandromys fortis	Bacteria	Rickettsiaceae	Rickettsia	Rickettsia typhi	Rickettsia typhi
RODENTIA	Sciuridae	Tamiops	Tamiops macclellandii	Bacteria	Rickettsiaceae	Rickettsia	Rickettsia typhi	Rickettsia typhi
RODENTIA	Cricetidae	Craseomys	Craseomys rufocanus	Bacteria	Rickettsiaceae	Orientia	Orientia tsutsugamushi	Orientia tsutsugamushi
RODENTIA	Cricetidae	Myodes	Myodes rutilus	Bacteria	Rickettsiaceae	Orientia	Orientia tsutsugamushi	Orientia tsutsugamushi
RODENTIA	Muridae	Apodemus	Apodemus agrarius	Bacteria	Rickettsiaceae	Orientia	Orientia tsutsugamushi	Orientia tsutsugamushi
RODENTIA	Muridae	Apodemus	Apodemus agrarius	Bacteria	Rickettsiaceae	Orientia	Orientia tsutsugamushi	Orientia tsutsugamushi
RODENTIA	Muridae	Rattus	Rattus norvegicus	Bacteria	Rickettsiaceae	Orientia	Orientia tsutsugamushi	Orientia tsutsugamushi
RODENTIA	Muridae	Rattus	Rattus norvegicus	Bacteria	Rickettsiaceae	Orientia	Orientia tsutsugamushi	Orientia tsutsugamushi
RODENTIA	Cricetidae	Tscherskia	Tscherskia triton	Bacteria	Rickettsiaceae	Orientia	Orientia tsutsugamushi	Orientia tsutsugamushi
EULIPOTYPHLA	Soricidae	Suncus	Suncus murinus	Bacteria	Rickettsiaceae	Orientia	Orientia tsutsugamushi	Orientia tsutsugamushi
RODENTIA	Muridae	Rattus	Rattus norvegicus	Bacteria	Rickettsiaceae	Orientia	Orientia tsutsugamushi	Orientia tsutsugamushi
RODENTIA	Muridae	Apodemus	Apodemus agrarius	Bacteria	Bartonellaceae	Bartonella	Bartonella phoceensis	Bartonella phoceensis
RODENTIA	Muridae	Apodemus	Apodemus agrarius	Bacteria	Bartonellaceae	Bartonella	Bartonella grahamii	Bartonella grahamii
RODENTIA	Muridae	Apodemus	Apodemus agrarius	Bacteria	Bartonellaceae	Bartonella	Bartonella elizabethae	Bartonella elizabethae
RODENTIA	Muridae	Rattus	Rattus norvegicus	Bacteria	Bartonellaceae	Bartonella	Bartonella taylorii	Bartonella taylorii
RODENTIA	Muridae	Apodemus	Apodemus agrarius	Bacteria	Bartonellaceae	Bartonella	Bartonella taylorii	Bartonella taylorii
RODENTIA	Muridae	Apodemus	Apodemus agrarius	Virus	Hantaviridae	Orthohantavirus	Hantaan orthohantavirus	Hantaan Orthohantavirus
RODENTIA	Muridae	Apodemus	Apodemus agrarius	Virus	Hantaviridae	Orthohantavirus	Hantaan orthohantavirus	Hantaan Orthohantavirus
EULIPOTYPHLA	Soricidae	Suncus	Suncus murinus	Virus	Hantaviridae	Thottimvirus	Thottapalayam thottimvirus	Thottapalayam thottimvirus
RODENTIA	Sciuridae	Tamiops	Tamiops swinhoei	Bacteria	Bartonellaceae	Bartonella	Bartonella washoeensis	Bartonella washoeensis
LAGOMORPHA	Ochotonidae	Ochotona	Ochotona hyperborea	Bacteria	Leptospiraceae	Leptospira	Leptospira interrogans	Leptospira interrogans
RODENTIA	Cricetidae	Myodes	Myodes rutilus	Bacteria	Leptospiraceae	Leptospira	Leptospira interrogans	Leptospira interrogans
LAGOMORPHA	Ochotonidae	Ochotona	Ochotona hyperborea	Bacteria	Anaplasmataceae	Anaplasma	Anaplasma phagocytophilum	Anaplasma phagocytophilum
RODENTIA	Cricetidae	Myodes	Myodes rutilus	Bacteria	Anaplasmataceae	Anaplasma	Anaplasma phagocytophilum	Anaplasma phagocytophilum
RODENTIA	Muridae	Apodemus	Apodemus agrarius	Bacteria	Leptospiraceae	Leptospira	Leptospira interrogans	Leptospira interrogans
RODENTIA	Muridae	Apodemus	Apodemus agrarius	Bacteria	Leptospiraceae	Leptospira	Leptospira interrogans	Leptospira interrogans
RODENTIA	Muridae	Meriones	Meriones unguiculatus	Bacteria	Yersiniaceae	Yersinia	Yersinia pestis	Yersinia pestis
RODENTIA	Sciuridae	Spermophilus	Spermophilus dauricus	Bacteria	Yersiniaceae	Yersinia	Yersinia pestis	Yersinia pestis
RODENTIA	Dipodidae	Orientallactaga	Orientallactaga sibirica	Bacteria	Yersiniaceae	Yersinia	Yersinia pestis	Yersinia pestis
RODENTIA	Muridae	Niviventer	Niviventer fulvescens	Parasite	Babesiidae	Babesia	Babesia microti	Babesia microti
RODENTIA	Muridae	Niviventer	Niviventer confucianus	Parasite	Babesiidae	Babesia	Babesia microti	Babesia microti
RODENTIA	Sciuridae	Marmota	Marmota baibacina	Bacteria	Yersiniaceae	Yersinia	Yersinia pestis	Yersinia pestis
RODENTIA	Muridae	Apodemus	Apodemus agrarius	Bacteria	Leptospiraceae	Leptospira	Leptospira interrogans	Leptospira interrogans
RODENTIA	Muridae	Apodemus	Apodemus agrarius	Bacteria	Leptospiraceae	Leptospira	Leptospira kirschneri	Leptospira kirschneri
RODENTIA	Muridae	Rattus	Rattus norvegicus	Bacteria	Leptospiraceae	Leptospira	Leptospira kirschneri	Leptospira kirschneri
RODENTIA	Cricetidae	Alexandromys	Alexandromys fortis	Bacteria	Leptospiraceae	Leptospira	Leptospira santarosai	Leptospira santarosai
RODENTIA	Muridae	Mus	Mus musculus	Bacteria	Leptospiraceae	Leptospira	Leptospira borgpetersenii	Leptospira borgpetersenii
RODENTIA	Muridae	Rattus	Rattus losea	Bacteria	Rickettsiaceae	Orientia	Orientia tsutsugamushi	Orientia tsutsugamushi
EULIPOTYPHLA	Soricidae	Suncus	Suncus murinus	Virus	Coronaviridae		Coronavirus	Uncharacterised Coronaviridae virus
RODENTIA	Muridae	Rattus	Rattus norvegicus	Virus	Arenaviridae		Arenavirus	Uncharacterised Arenaviridae virus
EULIPOTYPHLA	Soricidae	Suncus	Suncus murinus	Virus	Hantaviridae	Thottimvirus	Thottapalayam thottimvirus	Thottapalayam thottimvirus
RODENTIA	Muridae	Niviventer	Niviventer confucianus	Virus	Hantaviridae	Orthohantavirus	Dabieshan orthohantavirus	Dabieshan orthohantavirus
RODENTIA	Muridae	Rattus	Rattus tanezumi	Virus	Arenaviridae	Mammarenavirus	Wenzhou mammarenavirus	Wenzhou mammarenavirus
RODENTIA	Muridae	Rattus	Rattus norvegicus	Virus	Arenaviridae	Mammarenavirus	Wenzhou mammarenavirus	Wenzhou mammarenavirus
RODENTIA	Muridae	Rattus	Rattus norvegicus	Virus	Arenaviridae		Arenavirus	Uncharacterised Arenaviridae virus
RODENTIA	Muridae	Rattus	Rattus rattus	Virus	Arenaviridae		Arenavirus	Uncharacterised Arenaviridae virus
RODENTIA	Muridae	Rattus	Rattus tanezumi	Virus	Arenaviridae		Arenavirus	Uncharacterised Arenaviridae virus
RODENTIA	Muridae	Rattus	Rattus losea	Virus	Arenaviridae		Arenavirus	Uncharacterised Arenaviridae virus
RODENTIA	Muridae	Niviventer	Niviventer confucianus	Virus	Arenaviridae		Arenavirus	Uncharacterised Arenaviridae virus
EULIPOTYPHLA	Soricidae	Suncus	Suncus murinus	Virus	Arenaviridae		Arenavirus	Uncharacterised Arenaviridae virus
RODENTIA	Muridae	Niviventer	Niviventer confucianus	Virus	Hantaviridae	Orthohantavirus	Dabieshan orthohantavirus	Dabieshan orthohantavirus
RODENTIA	Muridae	Rattus	Rattus norvegicus	Virus	Hantaviridae	Orthohantavirus	Seoul orthohantavirus	Seoul Orthohantavirus
EULIPOTYPHLA	Soricidae	Suncus	Suncus murinus	Virus	Hantaviridae	Thottimvirus	Thottapalayam thottimvirus	Thottapalayam thottimvirus
EULIPOTYPHLA	Soricidae	Suncus	Suncus murinus	Virus	Coronaviridae		Coronavirus	Uncharacterised Coronaviridae virus
RODENTIA	Muridae	Rattus	Rattus norvegicus	Virus	Arenaviridae		Arenavirus	Uncharacterised Arenaviridae virus
RODENTIA	Muridae	Rattus	Rattus norvegicus	Virus	Arenaviridae		Arenavirus	Uncharacterised Arenaviridae virus
RODENTIA	Muridae	Rattus	Rattus norvegicus	Virus	Arenaviridae		Arenavirus	Uncharacterised Arenaviridae virus
EULIPOTYPHLA	Soricidae	Crocidura	Crocidura lasiura	Virus	Hantaviridae	Thottimvirus	Imjin thottimvirus	Imjin thottimvirus
RODENTIA	Muridae	Rattus	Rattus norvegicus	Virus	Hantaviridae	Orthohantavirus	Seoul orthohantavirus	Seoul Orthohantavirus
RODENTIA	Muridae	Rattus	Rattus tanezumi	Virus	Hantaviridae	Orthohantavirus	Seoul orthohantavirus	Seoul Orthohantavirus
RODENTIA	Muridae	Rattus	Rattus norvegicus	Virus	Hantaviridae	Orthohantavirus	Seoul orthohantavirus	Seoul Orthohantavirus
RODENTIA	Muridae	Rattus	Rattus norvegicus	Virus	Hantaviridae	Orthohantavirus	Seoul orthohantavirus	Seoul Orthohantavirus
RODENTIA	Muridae	Rattus	Rattus tanezumi	Virus	Hantaviridae	Orthohantavirus	Seoul orthohantavirus	Seoul Orthohantavirus
RODENTIA	Muridae	Niviventer	Niviventer confucianus	Virus	Hantaviridae	Orthohantavirus	Dabieshan orthohantavirus	Dabieshan orthohantavirus
RODENTIA	Muridae	Rattus	Rattus norvegicus	Virus	Hantaviridae	Orthohantavirus	Dabieshan orthohantavirus	Dabieshan orthohantavirus
RODENTIA	Muridae	Niviventer	Niviventer confucianus	Virus	Hantaviridae	Orthohantavirus	Hantaan orthohantavirus	Hantaan Orthohantavirus
RODENTIA	Muridae	Rattus	Rattus tanezumi	Parasite	Babesiidae	Babesia	Babesia microti	Babesia microti
RODENTIA	Muridae	Rattus	Rattus norvegicus	Parasite	Babesiidae	Babesia	Babesia microti	Babesia microti
RODENTIA	Muridae	Rattus	Rattus losea	Bacteria	Rickettsiaceae	Orientia	Orientia tsutsugamushi	Orientia tsutsugamushi
RODENTIA	Muridae	Rattus	Rattus losea	Bacteria	Rickettsiaceae	Orientia	Orientia tsutsugamushi	Orientia tsutsugamushi
RODENTIA	Muridae	Rattus	Rattus norvegicus	Virus	Hantaviridae	Orthohantavirus	Seoul orthohantavirus	Seoul Orthohantavirus
RODENTIA	Muridae	Apodemus	Apodemus agrarius	Virus	Phenuiviridae	Bandavirus	Severe fever with thrombocytopenia syndrome bunyavirus	Dabie bandavirus
EULIPOTYPHLA	Soricidae	Suncus	Suncus murinus	Virus	Phenuiviridae	Bandavirus	Severe fever with thrombocytopenia syndrome bunyavirus	Dabie bandavirus
RODENTIA	Muridae	Rattus	Rattus norvegicus	Virus	Hantaviridae	Orthohantavirus	Seoul orthohantavirus	Seoul Orthohantavirus
RODENTIA	Muridae	Rattus	Rattus losea	Bacteria	Rickettsiaceae	Orientia	Orientia tsutsugamushi	Orientia tsutsugamushi
RODENTIA	Muridae	Niviventer	Niviventer confucianus	Bacteria	Rickettsiaceae	Orientia	Orientia tsutsugamushi	Orientia tsutsugamushi
RODENTIA	Muridae	Niviventer	Niviventer confucianus	Bacteria	Rickettsiaceae	Orientia	Orientia tsutsugamushi	Orientia tsutsugamushi
RODENTIA	Muridae	Niviventer	Niviventer confucianus	Bacteria	Rickettsiaceae	Orientia	Orientia tsutsugamushi	Orientia tsutsugamushi
RODENTIA	Muridae	Apodemus	Apodemus agrarius	Bacteria	Rickettsiaceae	Orientia	Orientia tsutsugamushi	Orientia tsutsugamushi
RODENTIA	Muridae	Mus	Mus musculus	Parasite	Sarcocystidae	Toxoplasma	Toxoplasma gondii	Toxoplasma gondii
RODENTIA	Muridae	Rattus	Rattus norvegicus	Parasite	Sarcocystidae	Toxoplasma	Toxoplasma gondii	Toxoplasma gondii
RODENTIA	Muridae	Mus	Mus musculus	Parasite	Sarcocystidae	Toxoplasma	Toxoplasma gondii	Toxoplasma gondii
RODENTIA	Muridae	Rattus	Rattus norvegicus	Parasite	Sarcocystidae	Toxoplasma	Toxoplasma gondii	Toxoplasma gondii
RODENTIA	Muridae	Mus	Mus musculus	Parasite	Sarcocystidae	Toxoplasma	Toxoplasma gondii	Toxoplasma gondii
RODENTIA	Muridae	Rattus	Rattus norvegicus	Parasite	Sarcocystidae	Toxoplasma	Toxoplasma gondii	Toxoplasma gondii
RODENTIA	Muridae	Apodemus	Apodemus agrarius	Virus	Hantaviridae	Orthohantavirus	Hantaan orthohantavirus	Hantaan Orthohantavirus
RODENTIA	Muridae	Rattus	Rattus norvegicus	Parasite	Cryptosporidiidae	Cryptosporidium	Cryptosporidium ubiquitum	Cryptosporidium ubiquitum
RODENTIA	Muridae	Rattus	Rattus norvegicus	Parasite	Hymenolepididae	Rodentolepis	Rodentolepis nana	Rodentolepis nana
RODENTIA	Muridae	Rattus	Rattus norvegicus	Parasite	Hymenolepididae	Hymenolepis	Hymenolepis diminuta	Hymenolepis diminuta
RODENTIA	Muridae	Rattus	Rattus norvegicus	Parasite	Cryptosporidiidae	Cryptosporidium	Cryptosporidium ubiquitum	Cryptosporidium ubiquitum
RODENTIA	Muridae	Rattus	Rattus norvegicus	Parasite	Hymenolepididae	Rodentolepis	Rodentolepis nana	Rodentolepis nana
RODENTIA	Muridae	Apodemus	Apodemus agrarius	Bacteria	Rickettsiaceae	Orientia	Orientia tsutsugamushi	Orientia tsutsugamushi
RODENTIA	Muridae	Apodemus	Apodemus agrarius	Virus	Hantaviridae	Orthohantavirus	Hantaan orthohantavirus	Hantaan Orthohantavirus
RODENTIA	Muridae	Rattus	Rattus norvegicus	Virus	Hantaviridae	Orthohantavirus	Seoul orthohantavirus	Seoul Orthohantavirus
RODENTIA	Muridae	Rattus	Rattus norvegicus	Bacteria	Rickettsiaceae	Orientia	Orientia tsutsugamushi	Orientia tsutsugamushi
RODENTIA	Muridae	Rattus	Rattus norvegicus	Bacteria	Rickettsiaceae	Orientia	Orientia tsutsugamushi	Orientia tsutsugamushi
EULIPOTYPHLA	Soricidae	Crocidura	Crocidura lasiura	Bacteria	Rickettsiaceae	Orientia	Orientia tsutsugamushi	Orientia tsutsugamushi
EULIPOTYPHLA	Soricidae	Crocidura	Crocidura lasiura	Bacteria	Rickettsiaceae	Orientia	Orientia tsutsugamushi	Orientia tsutsugamushi
RODENTIA	Cricetidae	Alexandromys	Alexandromys fortis	Bacteria	Rickettsiaceae	Orientia	Orientia tsutsugamushi	Orientia tsutsugamushi
RODENTIA	Sciuridae	Marmota	Marmota baibacina	Bacteria	Yersiniaceae	Yersinia	Yersinia pestis	Yersinia pestis
RODENTIA	Sciuridae	Spermophilus	Spermophilus undulatus	Bacteria	Yersiniaceae	Yersinia	Yersinia pestis	Yersinia pestis
RODENTIA	Muridae	Apodemus	Apodemus agrarius	Bacteria	Rickettsiaceae	Orientia	Orientia tsutsugamushi	Orientia tsutsugamushi
RODENTIA	Muridae	Apodemus	Apodemus peninsulae	Bacteria	Rickettsiaceae	Orientia	Orientia tsutsugamushi	Orientia tsutsugamushi
RODENTIA	Muridae	Apodemus	Apodemus agrarius	Bacteria	Rickettsiaceae	Orientia	Orientia tsutsugamushi	Orientia tsutsugamushi
RODENTIA	Muridae	Apodemus	Apodemus peninsulae	Bacteria	Rickettsiaceae	Orientia	Orientia tsutsugamushi	Orientia tsutsugamushi
RODENTIA	Sciuridae	Spermophilus	Spermophilus dauricus	Bacteria	Yersiniaceae	Yersinia	Yersinia pestis	Yersinia pestis
RODENTIA	Muridae	Apodemus	Apodemus agrarius	Parasite	Babesiidae	Babesia	Babesia microti	Babesia microti
RODENTIA	Cricetidae	Alexandromys	Alexandromys fortis	Parasite	Angiostrongylidae	Angiostrongylus	Angiostrongylus cantonensis	Angiostrongylus cantonensis
RODENTIA	Muridae	Apodemus	Apodemus agrarius	Virus	Hantaviridae	Orthohantavirus	Hantaan orthohantavirus	Hantaan Orthohantavirus
RODENTIA	Muridae	Rattus	Rattus norvegicus	Virus	Hantaviridae	Orthohantavirus	Seoul orthohantavirus	Seoul Orthohantavirus
RODENTIA	Muridae	Rattus	Rattus norvegicus	Virus	Hantaviridae	Orthohantavirus	Hantaan orthohantavirus	Hantaan Orthohantavirus
RODENTIA	Muridae	Rattus	Rattus norvegicus	Virus	Hantaviridae	Orthohantavirus	Seoul orthohantavirus	Seoul Orthohantavirus
RODENTIA	Muridae	Apodemus	Apodemus agrarius	Virus	Hantaviridae	Orthohantavirus	Hantaan orthohantavirus	Hantaan Orthohantavirus
RODENTIA	Muridae	Rattus	Rattus norvegicus	Virus	Hantaviridae	Orthohantavirus	Seoul orthohantavirus	Seoul Orthohantavirus
RODENTIA	Muridae	Rattus	Rattus norvegicus	Virus	Hantaviridae	Orthohantavirus	Seoul orthohantavirus	Seoul Orthohantavirus
RODENTIA	Muridae	Apodemus	Apodemus agrarius	Virus	Hantaviridae	Orthohantavirus	Hantaan orthohantavirus	Hantaan Orthohantavirus
RODENTIA	Muridae	Apodemus	Apodemus agrarius	Virus	Hantaviridae	Orthohantavirus	Seoul orthohantavirus	Seoul Orthohantavirus
RODENTIA	Cricetidae	Cricetulus	Cricetulus barabensis	Bacteria	Yersiniaceae	Yersinia	Yersinia pestis	Yersinia pestis
RODENTIA	Muridae	Rattus	Rattus norvegicus	Bacteria	Yersiniaceae	Yersinia	Yersinia pestis	Yersinia pestis
RODENTIA	Muridae	Mus	Mus musculus	Bacteria	Yersiniaceae	Yersinia	Yersinia pestis	Yersinia pestis
RODENTIA	Cricetidae	Cricetulus	Cricetulus barabensis	Bacteria	Yersiniaceae	Yersinia	Yersinia pestis	Yersinia pestis
RODENTIA	Muridae	Rattus	Rattus norvegicus	Bacteria	Yersiniaceae	Yersinia	Yersinia pestis	Yersinia pestis
RODENTIA	Muridae	Mus	Mus musculus	Bacteria	Yersiniaceae	Yersinia	Yersinia pestis	Yersinia pestis
RODENTIA	Cricetidae	Cricetulus	Cricetulus barabensis	Bacteria	Yersiniaceae	Yersinia	Yersinia pestis	Yersinia pestis
RODENTIA	Sciuridae	Spermophilus	Spermophilus dauricus	Bacteria	Yersiniaceae	Yersinia	Yersinia pestis	Yersinia pestis
RODENTIA	Muridae	Apodemus	Apodemus agrarius	Virus	Hantaviridae	Orthohantavirus	Hantaan orthohantavirus	Hantaan Orthohantavirus
RODENTIA	Muridae	Rattus	Rattus norvegicus	Virus	Hantaviridae	Orthohantavirus	Hantaan orthohantavirus	Hantaan Orthohantavirus
RODENTIA	Muridae	Rattus	Rattus norvegicus	Virus	Hantaviridae	Orthohantavirus	Seoul orthohantavirus	Seoul Orthohantavirus
RODENTIA	Muridae	Apodemus	Apodemus agrarius	Virus	Hantaviridae	Orthohantavirus	Hantaan orthohantavirus	Hantaan Orthohantavirus
RODENTIA	Muridae	Rattus	Rattus norvegicus	Virus	Hantaviridae	Orthohantavirus	Hantaan orthohantavirus	Hantaan Orthohantavirus
RODENTIA	Muridae	Apodemus	Apodemus agrarius	Virus	Hantaviridae	Orthohantavirus	Seoul orthohantavirus	Seoul Orthohantavirus
RODENTIA	Muridae	Rattus	Rattus norvegicus	Virus	Hantaviridae	Orthohantavirus	Seoul orthohantavirus	Seoul Orthohantavirus
RODENTIA	Cricetidae	Tscherskia	Tscherskia triton	Bacteria	Yersiniaceae	Yersinia	Yersinia pestis	Yersinia pestis
RODENTIA	Cricetidae	Alexandromys	Alexandromys maximowiczii	Virus	Hantaviridae	Orthohantavirus	Khabarovsk orthohantavirus	Khabarovsk orthohantavirus
RODENTIA	Muridae	Apodemus	Apodemus agrarius	Virus	Hantaviridae	Orthohantavirus	Hantaan orthohantavirus	Hantaan Orthohantavirus
EULIPOTYPHLA	Soricidae	Sorex	Sorex roboratus	Virus	Hantaviridae	Orthohantavirus	Kenkeme orthohantavirus	Kenkeme orthohantavirus
RODENTIA	Muridae	Apodemus	Apodemus agrarius	Virus	Hantaviridae	Orthohantavirus	Hantaan orthohantavirus	Hantaan Orthohantavirus
RODENTIA	Muridae	Apodemus	Apodemus agrarius	Virus	Hantaviridae	Orthohantavirus	Hantaan orthohantavirus	Hantaan Orthohantavirus
RODENTIA	Muridae	Apodemus	Apodemus agrarius	Virus	Hantaviridae	Orthohantavirus	Seoul orthohantavirus	Seoul Orthohantavirus
RODENTIA	Dipodidae	Orientallactaga	Orientallactaga sibirica	Bacteria	Yersiniaceae	Yersinia	Yersinia pestis	Yersinia pestis
RODENTIA	Spalacidae	Myospalax	Myospalax aspalax	Bacteria	Yersiniaceae	Yersinia	Yersinia pestis	Yersinia pestis
RODENTIA	Cricetidae	Lasiopodomys	Lasiopodomys brandtii	Bacteria	Yersiniaceae	Yersinia	Yersinia pestis	Yersinia pestis
RODENTIA	Muridae	Rattus	Rattus norvegicus	Bacteria	Yersiniaceae	Yersinia	Yersinia pestis	Yersinia pestis
RODENTIA	Muridae	Mus	Mus musculus	Bacteria	Yersiniaceae	Yersinia	Yersinia pestis	Yersinia pestis
RODENTIA	Cricetidae	Craseomys	Craseomys rufocanus	Virus	Parvoviridae	Bocaparvovirus	Unclassified Bocaparvovirus	Uncharacterised Bocaparvovirus
RODENTIA	Cricetidae	Alexandromys	Alexandromys fortis	Virus	Parvoviridae	Bocaparvovirus	Unclassified Bocaparvovirus	Uncharacterised Bocaparvovirus
RODENTIA	Muridae	Rattus	Rattus norvegicus	Virus	Parvoviridae	Bocaparvovirus	Unclassified Bocaparvovirus	Uncharacterised Bocaparvovirus
RODENTIA	Muridae	Apodemus	Apodemus agrarius	Virus	Parvoviridae	Bocaparvovirus	Unclassified Bocaparvovirus	Uncharacterised Bocaparvovirus
RODENTIA	Muridae	Rattus	Rattus norvegicus	Virus	Hantaviridae	Orthohantavirus	Seoul orthohantavirus	Seoul Orthohantavirus
RODENTIA	Sciuridae	Sciurus	Sciurus vulgaris	Virus	Hantaviridae	Orthohantavirus	Seoul orthohantavirus	Seoul Orthohantavirus
RODENTIA	Muridae	Apodemus	Apodemus agrarius	Virus	Hantaviridae	Orthohantavirus	Hantaan orthohantavirus	Hantaan Orthohantavirus
RODENTIA	Muridae	Rattus	Rattus norvegicus	Virus	Hantaviridae	Orthohantavirus	Hantaan orthohantavirus	Hantaan Orthohantavirus
RODENTIA	Muridae	Apodemus	Apodemus agrarius	Virus	Hantaviridae	Orthohantavirus	Seoul orthohantavirus	Seoul Orthohantavirus
RODENTIA	Muridae	Rattus	Rattus norvegicus	Virus	Hantaviridae	Orthohantavirus	Seoul orthohantavirus	Seoul Orthohantavirus
RODENTIA	Muridae	Rattus	Rattus norvegicus	Parasite	Cryptosporidiidae	Cryptosporidium	Cryptosporidium ubiquitum	Cryptosporidium ubiquitum
RODENTIA	Muridae	Rattus	Rattus norvegicus	Parasite	Hymenolepididae	Rodentolepis	Rodentolepis nana	Rodentolepis nana
RODENTIA	Muridae	Rattus	Rattus norvegicus	Parasite	Hymenolepididae	Hymenolepis	Hymenolepis diminuta	Hymenolepis diminuta
RODENTIA	Sciuridae	Spermophilus	Spermophilus dauricus	Bacteria	Yersiniaceae	Yersinia	Yersinia pestis	Yersinia pestis
RODENTIA	Muridae	Apodemus	Apodemus agrarius	Virus	Hantaviridae	Orthohantavirus	Hantaan orthohantavirus	Hantaan Orthohantavirus
RODENTIA	Muridae	Apodemus	Apodemus agrarius	Virus	Hantaviridae	Orthohantavirus	Seoul orthohantavirus	Seoul Orthohantavirus
RODENTIA	Muridae	Apodemus	Apodemus agrarius	Virus	Hantaviridae	Orthohantavirus	Hantaan orthohantavirus	Hantaan Orthohantavirus
RODENTIA	Muridae	Apodemus	Apodemus agrarius	Virus	Hantaviridae	Orthohantavirus	Hantaan orthohantavirus	Hantaan Orthohantavirus
RODENTIA	Muridae	Apodemus	Apodemus agrarius	Virus	Hantaviridae	Orthohantavirus	Seoul orthohantavirus	Seoul Orthohantavirus
RODENTIA	Muridae	Apodemus	Apodemus agrarius	Virus	Hantaviridae	Orthohantavirus	Hantaan orthohantavirus	Hantaan Orthohantavirus
RODENTIA	Cricetidae	Craseomys	Craseomys rufocanus	Virus	Hantaviridae	Orthohantavirus	Puumala orthohantavirus	Puumala orthohantavirus
RODENTIA	Muridae	Apodemus	Apodemus agrarius	Bacteria	Rickettsiaceae	Orientia	Orientia tsutsugamushi	Orientia tsutsugamushi
RODENTIA	Muridae	Apodemus	Apodemus agrarius	Bacteria	Coxiellaceae	Coxiella	Coxiella burnetii	Coxiella burnetii
RODENTIA	Muridae	Apodemus	Apodemus peninsulae	Virus	Hantaviridae	Orthohantavirus	Hantaan orthohantavirus	Hantaan Orthohantavirus
RODENTIA	Cricetidae	Craseomys	Craseomys rufocanus	Virus	Hantaviridae	Orthohantavirus	Hantaan orthohantavirus	Hantaan Orthohantavirus
RODENTIA	Muridae	Apodemus	Apodemus agrarius	Virus	Hantaviridae	Orthohantavirus	Seoul orthohantavirus	Seoul Orthohantavirus
RODENTIA	Muridae	Rattus	Rattus norvegicus	Virus	Hantaviridae	Orthohantavirus	Seoul orthohantavirus	Seoul Orthohantavirus
RODENTIA	Sciuridae	Spermophilus	Spermophilus dauricus	Virus	Hepadnaviridae	Orthohepadnavirus	Hepatitis B virus	Hepatitis B virus
RODENTIA	Muridae	Apodemus	Apodemus agrarius	Bacteria	Coxiellaceae	Coxiella	Coxiella burnetii	Coxiella burnetii
RODENTIA	Muridae	Apodemus	Apodemus agrarius	Bacteria	Rickettsiaceae	Rickettsia	Candidatus Rickettsia tarasevichiae	Candidatus Rickettsia tarasevichiae
RODENTIA	Muridae	Apodemus	Apodemus agrarius	Bacteria	Rickettsiaceae	Orientia	Orientia tsutsugamushi	Orientia tsutsugamushi
RODENTIA	Muridae	Apodemus	Apodemus agrarius	Bacteria	Coxiellaceae	Coxiella	Coxiella burnetii	Coxiella burnetii
RODENTIA	Muridae	Rattus	Rattus losea	Bacteria	Anaplasmataceae	Ehrlichia	Ehrlichia chaffeensis	Ehrlichia chaffeensis
RODENTIA	Muridae	Apodemus	Apodemus agrarius	Bacteria	Anaplasmataceae	Ehrlichia	Ehrlichia chaffeensis	Ehrlichia chaffeensis
RODENTIA	Muridae	Niviventer	Niviventer confucianus	Bacteria	Anaplasmataceae	Ehrlichia	Ehrlichia chaffeensis	Ehrlichia chaffeensis
RODENTIA	Sciuridae	Spermophilus	Spermophilus dauricus	Bacteria	Yersiniaceae	Yersinia	Yersinia pestis	Yersinia pestis
RODENTIA	Sciuridae	Spermophilus	Spermophilus dauricus	Bacteria	Yersiniaceae	Yersinia	Yersinia pestis	Yersinia pestis
RODENTIA	Muridae	Meriones	Meriones unguiculatus	Bacteria	Yersiniaceae	Yersinia	Yersinia pestis	Yersinia pestis
RODENTIA	Dipodidae	Orientallactaga	Orientallactaga sibirica	Bacteria	Yersiniaceae	Yersinia	Yersinia pestis	Yersinia pestis
RODENTIA	Dipodidae	Dipus	Dipus sagitta	Bacteria	Yersiniaceae	Yersinia	Yersinia pestis	Yersinia pestis
RODENTIA	Cricetidae	Eolagurus	Eolagurus luteus	Bacteria	Yersiniaceae	Yersinia	Yersinia pestis	Yersinia pestis
RODENTIA	Muridae	Apodemus	Apodemus agrarius	Bacteria	Yersiniaceae	Yersinia	Yersinia pestis	Yersinia pestis
RODENTIA	Cricetidae	Cricetulus	Cricetulus barabensis	Bacteria	Yersiniaceae	Yersinia	Yersinia pestis	Yersinia pestis
RODENTIA	Muridae	Apodemus	Apodemus peninsulae	Virus	Hantaviridae	Orthohantavirus	Amur virus	Uncharacterised Hantavirus
RODENTIA	Muridae	Apodemus	Apodemus peninsulae	Virus	Hantaviridae	Orthohantavirus	Hantaan orthohantavirus	Hantaan Orthohantavirus
RODENTIA	Muridae	Rattus	Rattus norvegicus	Virus	Hantaviridae	Orthohantavirus	Seoul orthohantavirus	Seoul Orthohantavirus
RODENTIA	Muridae	Apodemus	Apodemus peninsulae	Virus	Hantaviridae	Orthohantavirus	Seoul orthohantavirus	Seoul Orthohantavirus
RODENTIA	Cricetidae	Craseomys	Craseomys rufocanus	Virus	Hantaviridae	Orthohantavirus	Puumala orthohantavirus	Puumala orthohantavirus
RODENTIA	Cricetidae	Craseomys	Craseomys rufocanus	Virus	Flaviviridae	Flavivirus	Tick-borne encephalitis virus	Tick-borne encephalitis virus
RODENTIA	Sciuridae	Tamiops	Tamiops swinhoei	Virus	Flaviviridae	Flavivirus	Tick-borne encephalitis virus	Tick-borne encephalitis virus
RODENTIA	Muridae	Apodemus	Apodemus peninsulae	Virus	Flaviviridae	Flavivirus	Tick-borne encephalitis virus	Tick-borne encephalitis virus
RODENTIA	Muridae	Mus	Mus musculus	Virus	Hantaviridae	Orthohantavirus	Seoul orthohantavirus	Seoul Orthohantavirus
RODENTIA	Muridae	Rattus	Rattus norvegicus	Virus	Hantaviridae	Orthohantavirus	Seoul orthohantavirus	Seoul Orthohantavirus
RODENTIA	Sciuridae	Spermophilus	Spermophilus dauricus	Bacteria	Yersiniaceae	Yersinia	Yersinia pestis	Yersinia pestis
RODENTIA	Sciuridae	Spermophilus	Spermophilus erythrogenys	Bacteria	Yersiniaceae	Yersinia	Yersinia pestis	Yersinia pestis
RODENTIA	Muridae	Apodemus	Apodemus peninsulae	Virus	Hantaviridae	Orthohantavirus	Amur virus	Uncharacterised Hantavirus
RODENTIA	Muridae	Apodemus	Apodemus agrarius	Virus	Hantaviridae	Orthohantavirus	Hantaan orthohantavirus	Hantaan Orthohantavirus
RODENTIA	Muridae	Apodemus	Apodemus peninsulae	Virus	Hantaviridae	Orthohantavirus	Amur virus	Uncharacterised Hantavirus
RODENTIA	Muridae	Apodemus	Apodemus peninsulae	Virus	Hantaviridae	Orthohantavirus	Amur virus	Uncharacterised Hantavirus
RODENTIA	Muridae	Apodemus	Apodemus agrarius	Virus	Hantaviridae	Orthohantavirus	Hantaan orthohantavirus	Hantaan Orthohantavirus
RODENTIA	Muridae	Rattus	Rattus norvegicus	Virus	Hantaviridae	Orthohantavirus	Seoul orthohantavirus	Seoul Orthohantavirus
RODENTIA	Muridae	Rattus	Rattus norvegicus	Virus	Hantaviridae	Orthohantavirus	Seoul orthohantavirus	Seoul Orthohantavirus
RODENTIA	Muridae	Apodemus	Apodemus peninsulae	Virus	Hantaviridae	Orthohantavirus	Hantaan orthohantavirus	Hantaan Orthohantavirus
RODENTIA	Cricetidae	Craseomys	Craseomys rufocanus	Virus	Hantaviridae	Orthohantavirus	Puumala orthohantavirus	Puumala orthohantavirus
RODENTIA	Muridae	Apodemus	Apodemus peninsulae	Virus	Hantaviridae	Orthohantavirus	Hantaan orthohantavirus	Hantaan Orthohantavirus
RODENTIA	Cricetidae	Craseomys	Craseomys rufocanus	Virus	Hantaviridae	Orthohantavirus	Puumala orthohantavirus	Puumala orthohantavirus
RODENTIA	Cricetidae	Craseomys	Craseomys rufocanus	Virus	Hantaviridae	Orthohantavirus	Puumala orthohantavirus	Puumala orthohantavirus
RODENTIA	Cricetidae	Craseomys	Craseomys rufocanus	Virus	Hantaviridae	Orthohantavirus	Puumala orthohantavirus	Puumala orthohantavirus
RODENTIA	Cricetidae	Craseomys	Craseomys rufocanus	Virus	Hantaviridae	Orthohantavirus	Puumala orthohantavirus	Puumala orthohantavirus
RODENTIA	Cricetidae	Craseomys	Craseomys rufocanus	Virus	Hantaviridae	Orthohantavirus	Puumala orthohantavirus	Puumala orthohantavirus
RODENTIA	Muridae	Rattus	Rattus norvegicus	Virus	Hantaviridae	Orthohantavirus	Seoul orthohantavirus	Seoul Orthohantavirus
RODENTIA	Cricetidae	Lasiopodomys	Lasiopodomys brandtii	Bacteria	Yersiniaceae	Yersinia	Yersinia pestis	Yersinia pestis
RODENTIA	Muridae	Meriones	Meriones meridianus	Bacteria	Yersiniaceae	Yersinia	Yersinia pestis	Yersinia pestis
RODENTIA	Muridae	Rhombomys	Rhombomys opimus	Bacteria	Yersiniaceae	Yersinia	Yersinia pestis	Yersinia pestis
RODENTIA	Cricetidae	Alexandromys	Alexandromys fortis	Parasite	Sarcocystidae	Toxoplasma	Toxoplasma gondii	Toxoplasma gondii
RODENTIA	Cricetidae	Alexandromys	Alexandromys fortis	Parasite	Sarcocystidae	Toxoplasma	Toxoplasma gondii	Toxoplasma gondii
RODENTIA	Muridae	Rattus	Rattus norvegicus	Virus	Hantaviridae	Orthohantavirus	Seoul orthohantavirus	Seoul Orthohantavirus
RODENTIA	Muridae	Apodemus	Apodemus agrarius	Virus	Hantaviridae	Orthohantavirus	Seoul orthohantavirus	Seoul Orthohantavirus
RODENTIA	Muridae	Rattus	Rattus norvegicus	Virus	Hantaviridae	Orthohantavirus	Seoul orthohantavirus	Seoul Orthohantavirus
RODENTIA	Muridae	Rattus	Rattus norvegicus	Virus	Hantaviridae	Orthohantavirus	Seoul orthohantavirus	Seoul Orthohantavirus
RODENTIA	Muridae	Apodemus	Apodemus peninsulae	Virus	Hantaviridae	Orthohantavirus	Hantaan orthohantavirus	Hantaan Orthohantavirus
RODENTIA	Cricetidae	Tscherskia	Tscherskia triton	Virus	Hantaviridae	Orthohantavirus	Seoul orthohantavirus	Seoul Orthohantavirus
RODENTIA	Muridae	Mus	Mus musculus	Virus	Hantaviridae	Orthohantavirus	Seoul orthohantavirus	Seoul Orthohantavirus
RODENTIA	Muridae	Rattus	Rattus norvegicus	Virus	Hantaviridae	Orthohantavirus	Seoul orthohantavirus	Seoul Orthohantavirus
RODENTIA	Muridae	Apodemus	Apodemus agrarius	Virus	Hantaviridae	Orthohantavirus	Seoul orthohantavirus	Seoul Orthohantavirus
RODENTIA	Muridae	Apodemus	Apodemus peninsulae	Virus	Hantaviridae	Orthohantavirus	Seoul orthohantavirus	Seoul Orthohantavirus
RODENTIA	Muridae	Rattus	Rattus norvegicus	Virus	Hantaviridae	Orthohantavirus	Seoul orthohantavirus	Seoul Orthohantavirus
RODENTIA	Muridae	Rattus	Rattus norvegicus	Virus	Hantaviridae	Orthohantavirus	Seoul orthohantavirus	Seoul Orthohantavirus
RODENTIA	Muridae	Rattus	Rattus norvegicus	Virus	Hantaviridae	Orthohantavirus	Seoul orthohantavirus	Seoul Orthohantavirus
RODENTIA	Muridae	Rattus	Rattus norvegicus	Virus	Hantaviridae	Orthohantavirus	Seoul orthohantavirus	Seoul Orthohantavirus
RODENTIA	Muridae	Rattus	Rattus norvegicus	Virus	Hantaviridae	Orthohantavirus	Seoul orthohantavirus	Seoul Orthohantavirus
RODENTIA	Muridae	Rhombomys	Rhombomys opimus	Bacteria	Yersiniaceae	Yersinia	Yersinia pestis	Yersinia pestis
RODENTIA	Muridae	Rattus	Rattus norvegicus	Virus	Hantaviridae	Orthohantavirus	Seoul orthohantavirus	Seoul Orthohantavirus
RODENTIA	Muridae	Rattus	Rattus norvegicus	Virus	Hantaviridae	Orthohantavirus	Seoul orthohantavirus	Seoul Orthohantavirus
RODENTIA	Muridae	Rattus	Rattus norvegicus	Virus	Hantaviridae	Orthohantavirus	Seoul orthohantavirus	Seoul Orthohantavirus
RODENTIA	Muridae	Rattus	Rattus norvegicus	Virus	Hantaviridae	Orthohantavirus	Seoul orthohantavirus	Seoul Orthohantavirus
RODENTIA	Muridae	Rattus	Rattus norvegicus	Virus	Hantaviridae	Orthohantavirus	Seoul orthohantavirus	Seoul Orthohantavirus
RODENTIA	Muridae	Rattus	Rattus norvegicus	Virus	Hantaviridae	Orthohantavirus	Seoul orthohantavirus	Seoul Orthohantavirus
RODENTIA	Muridae	Meriones	Meriones meridianus	Bacteria	Yersiniaceae	Yersinia	Yersinia pestis	Yersinia pestis
RODENTIA	Muridae	Mus	Mus musculus	Virus	Hantaviridae	Orthohantavirus	Seoul orthohantavirus	Seoul Orthohantavirus
RODENTIA	Muridae	Apodemus	Apodemus agrarius	Virus	Hantaviridae	Orthohantavirus	Seoul orthohantavirus	Seoul Orthohantavirus
RODENTIA	Muridae	Rattus	Rattus norvegicus	Virus	Parvoviridae	Bocaparvovirus	Unclassified Bocaparvovirus	Uncharacterised Bocaparvovirus
RODENTIA	Muridae	Apodemus	Apodemus agrarius	Virus	Parvoviridae	Bocaparvovirus	Unclassified Bocaparvovirus	Uncharacterised Bocaparvovirus
RODENTIA	Muridae	Meriones	Meriones meridianus	Bacteria	Yersiniaceae	Yersinia	Yersinia pestis	Yersinia pestis
RODENTIA	Cricetidae	Eothenomys	Eothenomys miletus	Bacteria	Yersiniaceae	Yersinia	Yersinia pestis	Yersinia pestis
RODENTIA	Muridae	Apodemus	Apodemus chevrieri	Bacteria	Yersiniaceae	Yersinia	Yersinia pestis	Yersinia pestis
RODENTIA	Muridae	Rattus	Rattus norvegicus	Virus	Hantaviridae	Orthohantavirus	Seoul orthohantavirus	Seoul Orthohantavirus
RODENTIA	Muridae	Rattus	Rattus norvegicus	Virus	Hantaviridae	Orthohantavirus	Seoul orthohantavirus	Seoul Orthohantavirus
RODENTIA	Muridae	Rattus	Rattus norvegicus	Virus	Hantaviridae	Orthohantavirus	Seoul orthohantavirus	Seoul Orthohantavirus
RODENTIA	Muridae	Mus	Mus musculus	Virus	Hantaviridae	Orthohantavirus	Seoul orthohantavirus	Seoul Orthohantavirus
RODENTIA	Muridae	Rattus	Rattus norvegicus	Virus	Hantaviridae	Orthohantavirus	Seoul orthohantavirus	Seoul Orthohantavirus
RODENTIA	Muridae	Rattus	Rattus norvegicus	Virus	Hantaviridae	Orthohantavirus	Seoul orthohantavirus	Seoul Orthohantavirus
RODENTIA	Muridae	Mus	Mus musculus	Virus	Hantaviridae	Orthohantavirus	Seoul orthohantavirus	Seoul Orthohantavirus
RODENTIA	Muridae	Rattus	Rattus norvegicus	Virus	Hantaviridae	Orthohantavirus	Seoul orthohantavirus	Seoul Orthohantavirus
RODENTIA	Muridae	Rattus	Rattus norvegicus	Virus	Hantaviridae	Orthohantavirus	Seoul orthohantavirus	Seoul Orthohantavirus
RODENTIA	Muridae	Rattus	Rattus norvegicus	Virus	Hantaviridae	Orthohantavirus	Seoul orthohantavirus	Seoul Orthohantavirus
RODENTIA	Muridae	Apodemus	Apodemus agrarius	Virus	Hantaviridae	Orthohantavirus	Hantaan orthohantavirus	Hantaan Orthohantavirus
RODENTIA	Muridae	Rattus	Rattus norvegicus	Virus	Hantaviridae	Orthohantavirus	Seoul orthohantavirus	Seoul Orthohantavirus
RODENTIA	Muridae	Rhombomys	Rhombomys opimus	Parasite	Trypanosomatidae	Leishmania	Leishmania tarentolae	Leishmania tarentolae
RODENTIA	Dipodidae	Dipus	Dipus sagitta	Virus	Arenaviridae		Arenavirus	Uncharacterised Arenaviridae virus
RODENTIA	Cricetidae	Eothenomys	Eothenomys miletus	Bacteria	Yersiniaceae	Yersinia	Yersinia pestis	Yersinia pestis
RODENTIA	Muridae	Rattus	Rattus nitidus	Bacteria	Yersiniaceae	Yersinia	Yersinia pestis	Yersinia pestis
RODENTIA	Cricetidae	Eothenomys	Eothenomys proditor	Bacteria	Yersiniaceae	Yersinia	Yersinia pestis	Yersinia pestis
RODENTIA	Muridae	Apodemus	Apodemus agrarius	Bacteria	Yersiniaceae	Yersinia	Yersinia pestis	Yersinia pestis
RODENTIA	Muridae	Rattus	Rattus tanezumi	Bacteria	Yersiniaceae	Yersinia	Yersinia pestis	Yersinia pestis
RODENTIA	Muridae	Rattus	Rattus losea	Bacteria	Yersiniaceae	Yersinia	Yersinia pestis	Yersinia pestis
RODENTIA	Muridae	Apodemus	Apodemus agrarius	Bacteria	Yersiniaceae	Yersinia	Yersinia pestis	Yersinia pestis
RODENTIA	Muridae	Rattus	Rattus norvegicus	Bacteria	Yersiniaceae	Yersinia	Yersinia pestis	Yersinia pestis
RODENTIA	Muridae	Apodemus	Apodemus agrarius	Bacteria	Leptospiraceae	Leptospira	Leptospira interrogans	Leptospira interrogans
RODENTIA	Muridae	Apodemus	Apodemus agrarius	Bacteria	Leptospiraceae	Leptospira	Leptospira alexanderi	Leptospira alexanderi
RODENTIA	Muridae	Rattus	Rattus norvegicus	Bacteria	Leptospiraceae	Leptospira	Leptospira borgpetersenii	Leptospira borgpetersenii
RODENTIA	Muridae	Rattus	Rattus norvegicus	Bacteria	Leptospiraceae	Leptospira	Leptospira interrogans	Leptospira interrogans
RODENTIA	Muridae	Apodemus	Apodemus agrarius	Bacteria	Anaplasmataceae	Anaplasma	Anaplasma phagocytophilum	Anaplasma phagocytophilum
RODENTIA	Muridae	Apodemus	Apodemus peninsulae	Bacteria	Anaplasmataceae	Anaplasma	Anaplasma phagocytophilum	Anaplasma phagocytophilum
RODENTIA	Cricetidae	Tscherskia	Tscherskia triton	Bacteria	Anaplasmataceae	Ehrlichia	Candidatus Neoehrlichia mikurensis	Candidatus Neoehrlichia mikurensis
RODENTIA	Muridae	Apodemus	Apodemus agrarius	Bacteria	Anaplasmataceae	Ehrlichia	Candidatus Neoehrlichia mikurensis	Candidatus Neoehrlichia mikurensis
RODENTIA	Muridae	Apodemus	Apodemus peninsulae	Bacteria	Anaplasmataceae	Ehrlichia	Candidatus Neoehrlichia mikurensis	Candidatus Neoehrlichia mikurensis
RODENTIA	Muridae	Rattus	Rattus tanezumi	Bacteria	Leptospiraceae	Leptospira	Leptospira noguchii	Leptospira noguchii
RODENTIA	Muridae	Rattus	Rattus losea	Bacteria	Leptospiraceae	Leptospira	Leptospira noguchii	Leptospira noguchii
RODENTIA	Muridae	Rattus	Rattus tanezumi	Bacteria	Leptospiraceae	Leptospira	Leptospira interrogans	Leptospira interrogans
RODENTIA	Muridae	Rattus	Rattus losea	Bacteria	Leptospiraceae	Leptospira	Leptospira interrogans	Leptospira interrogans
RODENTIA	Muridae	Rattus	Rattus norvegicus	Virus	Hantaviridae	Orthohantavirus	Seoul orthohantavirus	Seoul Orthohantavirus
RODENTIA	Muridae	Rattus	Rattus norvegicus	Bacteria	Yersiniaceae	Yersinia	Yersinia pestis	Yersinia pestis
RODENTIA	Cricetidae	Alexandromys	Alexandromys maximowiczii	Parasite	Sarcocystidae	Toxoplasma	Toxoplasma gondii	Toxoplasma gondii
EULIPOTYPHLA	Soricidae	Sorex	Sorex isodon	Virus	Hantaviridae	Orthohantavirus	Yakeshi orthohantavirus	Yakeshi orthohantavirus
RODENTIA	Cricetidae	Alexandromys	Alexandromys maximowiczii	Virus	Hantaviridae	Orthohantavirus	Khabarovsk orthohantavirus	Khabarovsk orthohantavirus
RODENTIA	Cricetidae	Alexandromys	Alexandromys maximowiczii	Virus	Hantaviridae	Orthohantavirus	Khabarovsk orthohantavirus	Khabarovsk orthohantavirus
RODENTIA	Sciuridae	Spermophilus	Spermophilus dauricus	Bacteria	Yersiniaceae	Yersinia	Yersinia pestis	Yersinia pestis
RODENTIA	Sciuridae	Spermophilus	Spermophilus dauricus	Bacteria	Yersiniaceae	Yersinia	Yersinia pestis	Yersinia pestis
RODENTIA	Cricetidae	Lasiopodomys	Lasiopodomys brandtii	Parasite	Angiostrongylidae	Angiostrongylus	Angiostrongylus cantonensis	Angiostrongylus cantonensis
RODENTIA	Muridae	Rattus	Rattus tanezumi	Bacteria	Yersiniaceae	Yersinia	Yersinia pestis	Yersinia pestis
RODENTIA	Muridae	Rattus	Rattus norvegicus	Bacteria	Yersiniaceae	Yersinia	Yersinia pestis	Yersinia pestis
RODENTIA	Sciuridae	Marmota	Marmota himalayana	Bacteria	Yersiniaceae	Yersinia	Yersinia pestis	Yersinia pestis
RODENTIA	Muridae	Meriones	Meriones unguiculatus	Bacteria	Yersiniaceae	Yersinia	Yersinia pestis	Yersinia pestis
RODENTIA	Muridae	Rhombomys	Rhombomys opimus	Bacteria	Yersiniaceae	Yersinia	Yersinia pestis	Yersinia pestis
RODENTIA	Muridae	Meriones	Meriones meridianus	Bacteria	Yersiniaceae	Yersinia	Yersinia pestis	Yersinia pestis
RODENTIA	Sciuridae	Spermophilus	Spermophilus erythrogenys	Bacteria	Yersiniaceae	Yersinia	Yersinia pestis	Yersinia pestis
RODENTIA	Cricetidae	Myodes	Myodes rutilus	Virus	Hantaviridae	Orthohantavirus	Puumala orthohantavirus	Puumala orthohantavirus
RODENTIA	Sciuridae	Spermophilus	Spermophilus dauricus	Bacteria	Yersiniaceae	Yersinia	Yersinia pestis	Yersinia pestis
RODENTIA	Sciuridae	Spermophilus	Spermophilus undulatus	Bacteria	Yersiniaceae	Yersinia	Yersinia pestis	Yersinia pestis
RODENTIA	Sciuridae	Spermophilus	Spermophilus dauricus	Bacteria	Yersiniaceae	Yersinia	Yersinia pestis	Yersinia pestis
RODENTIA	Muridae	Meriones	Meriones unguiculatus	Bacteria	Yersiniaceae	Yersinia	Yersinia pestis	Yersinia pestis
RODENTIA	Sciuridae	Spermophilus	Spermophilus dauricus	Bacteria	Yersiniaceae	Yersinia	Yersinia pestis	Yersinia pestis
RODENTIA	Dipodidae	Euchoreutes	Euchoreutes naso	Bacteria	Yersiniaceae	Yersinia	Yersinia pestis	Yersinia pestis
RODENTIA	Dipodidae	Orientallactaga	Orientallactaga sibirica	Bacteria	Rickettsiaceae	Rickettsia	Rickettsia typhi	Rickettsia typhi
RODENTIA	Sciuridae	Spermophilus	Spermophilus dauricus	Bacteria	Rickettsiaceae	Rickettsia	Rickettsia typhi	Rickettsia typhi
RODENTIA	Muridae	Mus	Mus musculus	Virus	Hantaviridae	Orthohantavirus	Seoul orthohantavirus	Seoul Orthohantavirus
RODENTIA	Muridae	Rattus	Rattus norvegicus	Virus	Hantaviridae	Orthohantavirus	Seoul orthohantavirus	Seoul Orthohantavirus
RODENTIA	Muridae	Rattus	Rattus norvegicus	Virus	Hantaviridae	Orthohantavirus	Seoul orthohantavirus	Seoul Orthohantavirus
RODENTIA	Muridae	Rattus	Rattus norvegicus	Virus	Hantaviridae	Orthohantavirus	Seoul orthohantavirus	Seoul Orthohantavirus
RODENTIA	Cricetidae	Cricetulus	Cricetulus barabensis	Bacteria	Rickettsiaceae	Rickettsia	Rickettsia typhi	Rickettsia typhi
RODENTIA	Muridae	Rattus	Rattus norvegicus	Virus	Hantaviridae	Orthohantavirus	Seoul orthohantavirus	Seoul Orthohantavirus
RODENTIA	Dipodidae	Euchoreutes	Euchoreutes naso	Bacteria	Rickettsiaceae	Rickettsia	Rickettsia typhi	Rickettsia typhi
RODENTIA	Cricetidae	Alexandromys	Alexandromys fortis	Virus	Hantaviridae	Orthohantavirus	Seoul orthohantavirus	Seoul Orthohantavirus
RODENTIA	Muridae	Rattus	Rattus norvegicus	Virus	Hantaviridae	Orthohantavirus	Seoul orthohantavirus	Seoul Orthohantavirus
RODENTIA	Muridae	Rattus	Rattus norvegicus	Virus	Hantaviridae	Orthohantavirus	Seoul orthohantavirus	Seoul Orthohantavirus
RODENTIA	Cricetidae	Cricetulus	Cricetulus barabensis	Virus	Hantaviridae	Orthohantavirus	Seoul orthohantavirus	Seoul Orthohantavirus
RODENTIA	Muridae	Rattus	Rattus norvegicus	Virus	Hantaviridae	Orthohantavirus	Seoul orthohantavirus	Seoul Orthohantavirus
RODENTIA	Muridae	Rattus	Rattus norvegicus	Virus	Hantaviridae	Orthohantavirus	Seoul orthohantavirus	Seoul Orthohantavirus
RODENTIA	Muridae	Rattus	Rattus norvegicus	Virus	Hantaviridae	Orthohantavirus	Seoul orthohantavirus	Seoul Orthohantavirus
RODENTIA	Dipodidae	Orientallactaga	Orientallactaga sibirica	Bacteria	Coxiellaceae	Coxiella	Coxiella burnetii	Coxiella burnetii
RODENTIA	Muridae	Meriones	Meriones meridianus	Bacteria	Rickettsiaceae	Rickettsia	Rickettsia prowazekii	Rickettsia prowazekii
RODENTIA	Dipodidae	Orientallactaga	Orientallactaga sibirica	Bacteria	Rickettsiaceae	Rickettsia	Rickettsia prowazekii	Rickettsia prowazekii
RODENTIA	Muridae	Rattus	Rattus norvegicus	Virus	Hantaviridae	Orthohantavirus	Seoul orthohantavirus	Seoul Orthohantavirus
RODENTIA	Muridae	Meriones	Meriones unguiculatus	Bacteria	Rickettsiaceae	Rickettsia	Rickettsia prowazekii	Rickettsia prowazekii
RODENTIA	Cricetidae	Lasiopodomys	Lasiopodomys brandtii	Bacteria	Bartonellaceae	Bartonella	Bartonella grahamii	Bartonella grahamii
RODENTIA	Dipodidae	Orientallactaga	Orientallactaga sibirica	Bacteria	Bartonellaceae	Bartonella	Bartonella jaculi	Bartonella jaculi
RODENTIA	Sciuridae	Spermophilus	Spermophilus dauricus	Bacteria	Bartonellaceae	Bartonella	Bartonella washoeensis	Bartonella washoeensis
RODENTIA	Sciuridae	Spermophilus	Spermophilus erythrogenys	Bacteria	Bartonellaceae	Bartonella	Bartonella washoeensis	Bartonella washoeensis
RODENTIA	Sciuridae	Spermophilus	Spermophilus dauricus	Bacteria	Yersiniaceae	Yersinia	Yersinia pestis	Yersinia pestis
RODENTIA	Muridae	Meriones	Meriones unguiculatus	Bacteria	Yersiniaceae	Yersinia	Yersinia pestis	Yersinia pestis
RODENTIA	Muridae	Meriones	Meriones meridianus	Bacteria	Yersiniaceae	Yersinia	Yersinia pestis	Yersinia pestis
RODENTIA	Muridae	Rhombomys	Rhombomys opimus	Bacteria	Yersiniaceae	Yersinia	Yersinia pestis	Yersinia pestis
RODENTIA	Cricetidae	Cricetulus	Cricetulus barabensis	Bacteria	Yersiniaceae	Yersinia	Yersinia pestis	Yersinia pestis
RODENTIA	Dipodidae	Orientallactaga	Orientallactaga sibirica	Bacteria	Yersiniaceae	Yersinia	Yersinia pestis	Yersinia pestis
RODENTIA	Muridae	Meriones	Meriones unguiculatus	Bacteria	Borreliaceae	Borrelia	Borrelia garinii	Borrelia garinii
RODENTIA	Cricetidae	Phodopus	Phodopus roborovskii	Bacteria	Borreliaceae	Borrelia	Borrelia afzelii	Borrelia afzelii
RODENTIA	Sciuridae	Spermophilus	Spermophilus alaschanicus	Bacteria	Bartonellaceae	Bartonella	Bartonella grahamii	Bartonella grahamii
RODENTIA	Muridae	Apodemus	Apodemus agrarius	Bacteria	Bartonellaceae	Bartonella	Bartonella grahamii	Bartonella grahamii
RODENTIA	Muridae	Apodemus	Apodemus peninsulae	Bacteria	Bartonellaceae	Bartonella	Bartonella japonica	Bartonella japonica
RODENTIA	Muridae	Apodemus	Apodemus peninsulae	Bacteria	Bartonellaceae	Bartonella	Bartonella grahamii	Bartonella grahamii
RODENTIA	Dipodidae	Dipus	Dipus sagitta	Bacteria	Bartonellaceae	Bartonella	Bartonella jaculi	Bartonella jaculi
RODENTIA	Cricetidae	Cricetulus	Cricetulus longicaudatus	Bacteria	Bartonellaceae	Bartonella	Bartonella grahamii	Bartonella grahamii
RODENTIA	Cricetidae	Cricetulus	Cricetulus longicaudatus	Bacteria	Bartonellaceae	Bartonella	Bartonella jaculi	Bartonella jaculi
RODENTIA	Cricetidae	Cricetulus	Cricetulus longicaudatus	Bacteria	Bartonellaceae	Bartonella	Bartonella elizabethae	Bartonella elizabethae
RODENTIA	Cricetidae	Eothenomys	Eothenomys olitor	Bacteria	Bartonellaceae	Bartonella	Bartonella grahamii	Bartonella grahamii
RODENTIA	Cricetidae	Eothenomys	Eothenomys olitor	Bacteria	Bartonellaceae	Bartonella	Bartonella taylorii	Bartonella taylorii
RODENTIA	Dipodidae	Orientallactaga	Orientallactaga sibirica	Bacteria	Bartonellaceae	Bartonella	Bartonella grahamii	Bartonella grahamii
RODENTIA	Sciuridae	Spermophilus	Spermophilus dauricus	Bacteria	Yersiniaceae	Yersinia	Yersinia pestis	Yersinia pestis
RODENTIA	Muridae	Meriones	Meriones unguiculatus	Bacteria	Yersiniaceae	Yersinia	Yersinia pestis	Yersinia pestis
RODENTIA	Muridae	Meriones	Meriones unguiculatus	Bacteria	Yersiniaceae	Yersinia	Yersinia pestis	Yersinia pestis
RODENTIA	Muridae	Meriones	Meriones meridianus	Bacteria	Yersiniaceae	Yersinia	Yersinia pestis	Yersinia pestis
RODENTIA	Muridae	Meriones	Meriones meridianus	Bacteria	Yersiniaceae	Yersinia	Yersinia pestis	Yersinia pestis
RODENTIA	Muridae	Meriones	Meriones unguiculatus	Bacteria	Yersiniaceae	Yersinia	Yersinia pestis	Yersinia pestis
RODENTIA	Muridae	Meriones	Meriones unguiculatus	Bacteria	Yersiniaceae	Yersinia	Yersinia pestis	Yersinia pestis
RODENTIA	Muridae	Meriones	Meriones unguiculatus	Bacteria	Yersiniaceae	Yersinia	Yersinia pestis	Yersinia pestis
RODENTIA	Muridae	Mus	Mus musculus	Bacteria	Yersiniaceae	Yersinia	Yersinia pestis	Yersinia pestis
RODENTIA	Dipodidae	Dipus	Dipus sagitta	Bacteria	Yersiniaceae	Yersinia	Yersinia pestis	Yersinia pestis
RODENTIA	Muridae	Rattus	Rattus norvegicus	Bacteria	Yersiniaceae	Yersinia	Yersinia pestis	Yersinia pestis
RODENTIA	Muridae	Meriones	Meriones unguiculatus	Bacteria	Yersiniaceae	Yersinia	Yersinia pestis	Yersinia pestis
RODENTIA	Muridae	Mus	Mus musculus	Bacteria	Yersiniaceae	Yersinia	Yersinia pestis	Yersinia pestis
RODENTIA	Muridae	Rattus	Rattus norvegicus	Bacteria	Yersiniaceae	Yersinia	Yersinia pestis	Yersinia pestis
RODENTIA	Muridae	Meriones	Meriones unguiculatus	Bacteria	Yersiniaceae	Yersinia	Yersinia pestis	Yersinia pestis
RODENTIA	Muridae	Mus	Mus musculus	Bacteria	Yersiniaceae	Yersinia	Yersinia pestis	Yersinia pestis
RODENTIA	Muridae	Rattus	Rattus norvegicus	Bacteria	Yersiniaceae	Yersinia	Yersinia pestis	Yersinia pestis
RODENTIA	Muridae	Meriones	Meriones unguiculatus	Bacteria	Yersiniaceae	Yersinia	Yersinia pestis	Yersinia pestis
RODENTIA	Muridae	Meriones	Meriones meridianus	Bacteria	Yersiniaceae	Yersinia	Yersinia pestis	Yersinia pestis
RODENTIA	Muridae	Meriones	Meriones unguiculatus	Bacteria	Yersiniaceae	Yersinia	Yersinia pestis	Yersinia pestis
RODENTIA	Dipodidae	Dipus	Dipus sagitta	Bacteria	Yersiniaceae	Yersinia	Yersinia pestis	Yersinia pestis
RODENTIA	Cricetidae	Cricetulus	Cricetulus barabensis	Bacteria	Yersiniaceae	Yersinia	Yersinia pestis	Yersinia pestis
RODENTIA	Muridae	Meriones	Meriones meridianus	Bacteria	Yersiniaceae	Yersinia	Yersinia pestis	Yersinia pestis
RODENTIA	Muridae	Meriones	Meriones unguiculatus	Bacteria	Yersiniaceae	Yersinia	Yersinia pestis	Yersinia pestis
RODENTIA	Muridae	Meriones	Meriones unguiculatus	Bacteria	Yersiniaceae	Yersinia	Yersinia pestis	Yersinia pestis
RODENTIA	Muridae	Mus	Mus musculus	Bacteria	Yersiniaceae	Yersinia	Yersinia pestis	Yersinia pestis
RODENTIA	Muridae	Rattus	Rattus norvegicus	Bacteria	Yersiniaceae	Yersinia	Yersinia pestis	Yersinia pestis
RODENTIA	Muridae	Niviventer	Niviventer confucianus	Bacteria	Leptospiraceae	Leptospira	Leptospira interrogans	Leptospira interrogans
RODENTIA	Muridae	Rattus	Rattus norvegicus	Bacteria	Leptospiraceae	Leptospira	Leptospira interrogans	Leptospira interrogans
RODENTIA	Muridae	Meriones	Meriones unguiculatus	Bacteria	Yersiniaceae	Yersinia	Yersinia pestis	Yersinia pestis
RODENTIA	Muridae	Meriones	Meriones meridianus	Bacteria	Yersiniaceae	Yersinia	Yersinia pestis	Yersinia pestis
RODENTIA	Dipodidae	Dipus	Dipus sagitta	Bacteria	Yersiniaceae	Yersinia	Yersinia pestis	Yersinia pestis
RODENTIA	Sciuridae	Marmota	Marmota himalayana	Bacteria	Yersiniaceae	Yersinia	Yersinia pestis	Yersinia pestis
RODENTIA	Cricetidae	Cricetulus	Cricetulus longicaudatus	Bacteria	Bartonellaceae	Bartonella	Bartonella grahamii	Bartonella grahamii
RODENTIA	Muridae	Apodemus	Apodemus peninsulae	Bacteria	Bartonellaceae	Bartonella	Bartonella grahamii	Bartonella grahamii
RODENTIA	Muridae	Apodemus	Apodemus peninsulae	Bacteria	Bartonellaceae	Bartonella	Bartonella japonica	Bartonella japonica
RODENTIA	Muridae	Mus	Mus musculus	Bacteria	Bartonellaceae	Bartonella	Bartonella grahamii	Bartonella grahamii
EULIPOTYPHLA	Soricidae	Suncus	Suncus murinus	Bacteria	Bartonellaceae	Bartonella	Bartonella taylorii	Bartonella taylorii
RODENTIA	Sciuridae	Marmota	Marmota himalayana	Bacteria	Yersiniaceae	Yersinia	Yersinia pestis	Yersinia pestis
RODENTIA	Sciuridae	Marmota	Marmota himalayana	Bacteria	Yersiniaceae	Yersinia	Yersinia pestis	Yersinia pestis
RODENTIA	Sciuridae	Marmota	Marmota himalayana	Bacteria	Yersiniaceae	Yersinia	Yersinia pestis	Yersinia pestis
LAGOMORPHA	Ochotonidae	Ochotona	Ochotona curzoniae	Bacteria	Borreliaceae	Borrelia	Borrelia garinii	Borrelia garinii
LAGOMORPHA	Ochotonidae	Ochotona	Ochotona curzoniae	Bacteria	Borreliaceae	Borrelia	Borrelia afzelii	Borrelia afzelii
LAGOMORPHA	Ochotonidae	Ochotona	Ochotona curzoniae	Bacteria	Borreliaceae	Borrelia	Borrelia afzelii	Borrelia afzelii
LAGOMORPHA	Ochotonidae	Ochotona	Ochotona curzoniae	Bacteria	Borreliaceae	Borrelia	Borrelia garinii	Borrelia garinii
RODENTIA	Muridae	Rattus	Rattus tanezumi	Bacteria	Borreliaceae	Borrelia	Borrelia afzelii	Borrelia afzelii
RODENTIA	Muridae	Rattus	Rattus tanezumi	Bacteria	Borreliaceae	Borrelia	Borrelia garinii	Borrelia garinii
RODENTIA	Cricetidae	Neodon	Neodon fuscus	Bacteria	Yersiniaceae	Yersinia	Yersinia pestis	Yersinia pestis
RODENTIA	Muridae	Rattus	Rattus tanezumi	Bacteria	Yersiniaceae	Yersinia	Yersinia pestis	Yersinia pestis
RODENTIA	Muridae	Rattus	Rattus norvegicus	Bacteria	Yersiniaceae	Yersinia	Yersinia pestis	Yersinia pestis
RODENTIA	Muridae	Rattus	Rattus losea	Bacteria	Yersiniaceae	Yersinia	Yersinia pestis	Yersinia pestis
RODENTIA	Muridae	Rattus	Rattus losea	Bacteria	Rickettsiaceae	Orientia	Orientia tsutsugamushi	Orientia tsutsugamushi
RODENTIA	Muridae	Rattus	Rattus losea	Bacteria	Anaplasmataceae	Anaplasma	Anaplasma phagocytophilum	Anaplasma phagocytophilum
RODENTIA	Muridae	Niviventer	Niviventer fulvescens	Bacteria	Anaplasmataceae	Ehrlichia	Candidatus Neoehrlichia mikurensis	Candidatus Neoehrlichia mikurensis
RODENTIA	Muridae	Bandicota	Bandicota indica	Bacteria	Anaplasmataceae	Anaplasma	Anaplasma phagocytophilum	Anaplasma phagocytophilum
RODENTIA	Muridae	Berylmys	Berylmys bowersi	Bacteria	Anaplasmataceae	Anaplasma	Anaplasma phagocytophilum	Anaplasma phagocytophilum
RODENTIA	Muridae	Rattus	Rattus losea	Bacteria	Anaplasmataceae	Ehrlichia	Candidatus Neoehrlichia mikurensis	Candidatus Neoehrlichia mikurensis
RODENTIA	Muridae	Bandicota	Bandicota indica	Bacteria	Anaplasmataceae	Ehrlichia	Candidatus Neoehrlichia mikurensis	Candidatus Neoehrlichia mikurensis
RODENTIA	Muridae	Niviventer	Niviventer confucianus	Bacteria	Anaplasmataceae	Ehrlichia	Candidatus Neoehrlichia mikurensis	Candidatus Neoehrlichia mikurensis
RODENTIA	Muridae	Leopoldamys	Leopoldamys edwardsi	Bacteria	Anaplasmataceae	Ehrlichia	Candidatus Neoehrlichia mikurensis	Candidatus Neoehrlichia mikurensis
RODENTIA	Muridae	Apodemus	Apodemus peninsulae	Bacteria	Anaplasmataceae	Ehrlichia	Ehrlichia chaffeensis	Ehrlichia chaffeensis
RODENTIA	Sciuridae	Callosciurus	Callosciurus erythraeus	Bacteria	Yersiniaceae	Yersinia	Yersinia pestis	Yersinia pestis
RODENTIA	Sciuridae	Dremomys	Dremomys pernyi	Bacteria	Yersiniaceae	Yersinia	Yersinia pestis	Yersinia pestis
RODENTIA	Muridae	Apodemus	Apodemus agrarius	Bacteria	Rickettsiaceae	Orientia	Orientia tsutsugamushi	Orientia tsutsugamushi
RODENTIA	Muridae	Rattus	Rattus norvegicus	Bacteria	Rickettsiaceae	Orientia	Orientia tsutsugamushi	Orientia tsutsugamushi
RODENTIA	Muridae	Apodemus	Apodemus agrarius	Bacteria	Rickettsiaceae	Orientia	Orientia tsutsugamushi	Orientia tsutsugamushi
RODENTIA	Cricetidae	Tscherskia	Tscherskia triton	Bacteria	Rickettsiaceae	Orientia	Orientia tsutsugamushi	Orientia tsutsugamushi
RODENTIA	Muridae	Rattus	Rattus norvegicus	Bacteria	Rickettsiaceae	Orientia	Orientia tsutsugamushi	Orientia tsutsugamushi
RODENTIA	Muridae	Apodemus	Apodemus agrarius	Bacteria	Rickettsiaceae	Orientia	Orientia tsutsugamushi	Orientia tsutsugamushi
RODENTIA	Muridae	Rattus	Rattus norvegicus	Bacteria	Rickettsiaceae	Orientia	Orientia tsutsugamushi	Orientia tsutsugamushi
RODENTIA	Cricetidae	Tscherskia	Tscherskia triton	Bacteria	Rickettsiaceae	Orientia	Orientia tsutsugamushi	Orientia tsutsugamushi
RODENTIA	Muridae	Apodemus	Apodemus agrarius	Bacteria	Rickettsiaceae	Orientia	Orientia tsutsugamushi	Orientia tsutsugamushi
RODENTIA	Cricetidae	Tscherskia	Tscherskia triton	Bacteria	Rickettsiaceae	Orientia	Orientia tsutsugamushi	Orientia tsutsugamushi
RODENTIA	Muridae	Rattus	Rattus norvegicus	Bacteria	Rickettsiaceae	Orientia	Orientia tsutsugamushi	Orientia tsutsugamushi
RODENTIA	Cricetidae	Tscherskia	Tscherskia triton	Bacteria	Rickettsiaceae	Orientia	Orientia tsutsugamushi	Orientia tsutsugamushi
RODENTIA	Muridae	Apodemus	Apodemus agrarius	Bacteria	Rickettsiaceae	Orientia	Orientia tsutsugamushi	Orientia tsutsugamushi
RODENTIA	Muridae	Rattus	Rattus norvegicus	Bacteria	Rickettsiaceae	Orientia	Orientia tsutsugamushi	Orientia tsutsugamushi
RODENTIA	Cricetidae	Tscherskia	Tscherskia triton	Bacteria	Rickettsiaceae	Orientia	Orientia tsutsugamushi	Orientia tsutsugamushi
RODENTIA	Muridae	Apodemus	Apodemus agrarius	Bacteria	Rickettsiaceae	Orientia	Orientia tsutsugamushi	Orientia tsutsugamushi
RODENTIA	Muridae	Rattus	Rattus norvegicus	Bacteria	Rickettsiaceae	Orientia	Orientia tsutsugamushi	Orientia tsutsugamushi
RODENTIA	Muridae	Rattus	Rattus norvegicus	Bacteria	Rickettsiaceae	Orientia	Orientia tsutsugamushi	Orientia tsutsugamushi
RODENTIA	Muridae	Rattus	Rattus norvegicus	Bacteria	Rickettsiaceae	Orientia	Orientia tsutsugamushi	Orientia tsutsugamushi
RODENTIA	Muridae	Rattus	Rattus norvegicus	Bacteria	Rickettsiaceae	Orientia	Orientia tsutsugamushi	Orientia tsutsugamushi
RODENTIA	Muridae	Rattus	Rattus norvegicus	Bacteria	Rickettsiaceae	Orientia	Orientia tsutsugamushi	Orientia tsutsugamushi
RODENTIA	Muridae	Apodemus	Apodemus agrarius	Bacteria	Rickettsiaceae	Orientia	Orientia tsutsugamushi	Orientia tsutsugamushi
RODENTIA	Cricetidae	Tscherskia	Tscherskia triton	Bacteria	Rickettsiaceae	Orientia	Orientia tsutsugamushi	Orientia tsutsugamushi
RODENTIA	Muridae	Rattus	Rattus norvegicus	Bacteria	Rickettsiaceae	Orientia	Orientia tsutsugamushi	Orientia tsutsugamushi
RODENTIA	Muridae	Mus	Mus musculus	Bacteria	Rickettsiaceae	Orientia	Orientia tsutsugamushi	Orientia tsutsugamushi
RODENTIA	Muridae	Rattus	Rattus norvegicus	Bacteria	Rickettsiaceae	Orientia	Orientia tsutsugamushi	Orientia tsutsugamushi
RODENTIA	Cricetidae	Tscherskia	Tscherskia triton	Bacteria	Rickettsiaceae	Orientia	Orientia tsutsugamushi	Orientia tsutsugamushi
RODENTIA	Muridae	Mus	Mus musculus	Bacteria	Rickettsiaceae	Orientia	Orientia tsutsugamushi	Orientia tsutsugamushi
RODENTIA	Muridae	Apodemus	Apodemus agrarius	Bacteria	Rickettsiaceae	Orientia	Orientia tsutsugamushi	Orientia tsutsugamushi
RODENTIA	Muridae	Meriones	Meriones unguiculatus	Bacteria	Bartonellaceae	Bartonella	Bartonella elizabethae	Bartonella elizabethae
RODENTIA	Muridae	Meriones	Meriones unguiculatus	Bacteria	Bartonellaceae	Bartonella	Bartonella vinsonii	Bartonella vinsonii
RODENTIA	Muridae	Meriones	Meriones meridianus	Bacteria	Bartonellaceae	Bartonella	Bartonella grahamii	Bartonella grahamii
RODENTIA	Muridae	Niviventer	Niviventer fulvescens	Bacteria	Rickettsiaceae	Orientia	Orientia tsutsugamushi	Orientia tsutsugamushi
RODENTIA	Muridae	Rattus	Rattus norvegicus	Bacteria	Rickettsiaceae	Orientia	Orientia tsutsugamushi	Orientia tsutsugamushi
EULIPOTYPHLA	Soricidae	Suncus	Suncus murinus	Bacteria	Rickettsiaceae	Orientia	Orientia tsutsugamushi	Orientia tsutsugamushi
RODENTIA	Muridae	Leopoldamys	Leopoldamys edwardsi	Bacteria	Rickettsiaceae	Orientia	Orientia tsutsugamushi	Orientia tsutsugamushi
RODENTIA	Cricetidae	Neodon	Neodon fuscus	Bacteria	Yersiniaceae	Yersinia	Yersinia pestis	Yersinia pestis
RODENTIA	Cricetidae	Cricetulus	Cricetulus kamensis	Bacteria	Yersiniaceae	Yersinia	Yersinia pestis	Yersinia pestis
RODENTIA	Muridae	Rattus	Rattus norvegicus	Bacteria	Yersiniaceae	Yersinia	Yersinia pestis	Yersinia pestis
RODENTIA	Muridae	Mus	Mus musculus	Bacteria	Yersiniaceae	Yersinia	Yersinia pestis	Yersinia pestis
RODENTIA	Muridae	Apodemus	Apodemus agrarius	Bacteria	Yersiniaceae	Yersinia	Yersinia pestis	Yersinia pestis
RODENTIA	Muridae	Rattus	Rattus losea	Bacteria	Yersiniaceae	Yersinia	Yersinia pestis	Yersinia pestis
EULIPOTYPHLA	Soricidae	Suncus	Suncus murinus	Bacteria	Yersiniaceae	Yersinia	Yersinia pestis	Yersinia pestis
RODENTIA	Muridae	Meriones	Meriones meridianus	Bacteria	Bartonellaceae	Bartonella	Bartonella tribocorum	Bartonella tribocorum
RODENTIA	Muridae	Apodemus	Apodemus agrarius	Bacteria	Leptospiraceae	Leptospira	Leptospira interrogans	Leptospira interrogans
RODENTIA	Muridae	Apodemus	Apodemus agrarius	Bacteria	Leptospiraceae	Leptospira	Leptospira interrogans	Leptospira interrogans
RODENTIA	Muridae	Rattus	Rattus norvegicus	Bacteria	Leptospiraceae	Leptospira	Leptospira interrogans	Leptospira interrogans
RODENTIA	Muridae	Rattus	Rattus losea	Bacteria	Leptospiraceae	Leptospira	Leptospira interrogans	Leptospira interrogans
RODENTIA	Muridae	Rattus	Rattus losea	Bacteria	Leptospiraceae	Leptospira	Leptospira interrogans	Leptospira interrogans
RODENTIA	Muridae	Apodemus	Apodemus agrarius	Bacteria	Leptospiraceae	Leptospira	Leptospira interrogans	Leptospira interrogans
RODENTIA	Muridae	Mus	Mus musculus	Bacteria	Leptospiraceae	Leptospira	Leptospira interrogans	Leptospira interrogans
RODENTIA	Muridae	Apodemus	Apodemus agrarius	Bacteria	Leptospiraceae	Leptospira	Leptospira interrogans	Leptospira interrogans
RODENTIA	Muridae	Mus	Mus musculus	Bacteria	Leptospiraceae	Leptospira	Leptospira interrogans	Leptospira interrogans
EULIPOTYPHLA	Soricidae	Suncus	Suncus murinus	Bacteria	Leptospiraceae	Leptospira	Leptospira interrogans	Leptospira interrogans
EULIPOTYPHLA	Soricidae	Anourosorex	Anourosorex squamipes	Bacteria	Leptospiraceae	Leptospira	Leptospira interrogans	Leptospira interrogans
RODENTIA	Cricetidae	Neodon	Neodon fuscus	Bacteria	Yersiniaceae	Yersinia	Yersinia pestis	Yersinia pestis
RODENTIA	Cricetidae	Cricetulus	Cricetulus longicaudatus	Bacteria	Yersiniaceae	Yersinia	Yersinia pestis	Yersinia pestis
RODENTIA	Sciuridae	Marmota	Marmota himalayana	Bacteria	Yersiniaceae	Yersinia	Yersinia pestis	Yersinia pestis
RODENTIA	Sciuridae	Marmota	Marmota himalayana	Bacteria	Yersiniaceae	Yersinia	Yersinia pestis	Yersinia pestis
RODENTIA	Muridae	Apodemus	Apodemus agrarius	Bacteria	Leptospiraceae	Leptospira	Leptospira interrogans	Leptospira interrogans
RODENTIA	Muridae	Rattus	Rattus norvegicus	Bacteria	Leptospiraceae	Leptospira	Leptospira interrogans	Leptospira interrogans
RODENTIA	Muridae	Rattus	Rattus nitidus	Bacteria	Leptospiraceae	Leptospira	Leptospira interrogans	Leptospira interrogans
RODENTIA	Cricetidae	Neodon	Neodon fuscus	Bacteria	Yersiniaceae	Yersinia	Yersinia pestis	Yersinia pestis
RODENTIA	Cricetidae	Neodon	Neodon fuscus	Bacteria	Yersiniaceae	Yersinia	Yersinia pestis	Yersinia pestis
RODENTIA	Cricetidae	Neodon	Neodon fuscus	Bacteria	Yersiniaceae	Yersinia	Yersinia pestis	Yersinia pestis
LAGOMORPHA	Ochotonidae	Ochotona	Ochotona curzoniae	Bacteria	Bartonellaceae	Bartonella	Bartonella queenslandensis	Bartonella queenslandensis
RODENTIA	Sciuridae	Marmota	Marmota himalayana	Bacteria	Yersiniaceae	Yersinia	Yersinia pestis	Yersinia pestis
RODENTIA	Cricetidae	Neodon	Neodon fuscus	Bacteria	Yersiniaceae	Yersinia	Yersinia pestis	Yersinia pestis
RODENTIA	Sciuridae	Marmota	Marmota baibacina	Bacteria	Yersiniaceae	Yersinia	Yersinia pestis	Yersinia pestis
RODENTIA	Muridae	Meriones	Meriones unguiculatus	Bacteria	Yersiniaceae	Yersinia	Yersinia pestis	Yersinia pestis
RODENTIA	Muridae	Meriones	Meriones unguiculatus	Bacteria	Yersiniaceae	Yersinia	Yersinia pestis	Yersinia pestis
RODENTIA	Muridae	Apodemus	Apodemus agrarius	Bacteria	Borreliaceae	Borrelia	Borrelia burgdorferi sensu lato	Borrelia burgdorferi sensu lato
RODENTIA	Cricetidae	Alexandromys	Alexandromys fortis	Bacteria	Borreliaceae	Borrelia	Borrelia burgdorferi sensu lato	Borrelia burgdorferi sensu lato
RODENTIA	Muridae	Apodemus	Apodemus agrarius	Bacteria	Anaplasmataceae	Ehrlichia	Ehrlichia chaffeensis	Ehrlichia chaffeensis
RODENTIA	Cricetidae	Alexandromys	Alexandromys fortis	Bacteria	Anaplasmataceae	Anaplasma	Anaplasma bovis	Anaplasma bovis
RODENTIA	Muridae	Apodemus	Apodemus agrarius	Bacteria	Borreliaceae	Borrelia	Borrelia burgdorferi sensu lato	Borrelia burgdorferi sensu lato
RODENTIA	Cricetidae	Alexandromys	Alexandromys fortis	Bacteria	Borreliaceae	Borrelia	Borrelia burgdorferi sensu lato	Borrelia burgdorferi sensu lato
RODENTIA	Muridae	Apodemus	Apodemus agrarius	Bacteria	Anaplasmataceae	Ehrlichia	Ehrlichia chaffeensis	Ehrlichia chaffeensis
RODENTIA	Cricetidae	Alexandromys	Alexandromys fortis	Bacteria	Anaplasmataceae	Anaplasma	Anaplasma bovis	Anaplasma bovis
RODENTIA	Muridae	Apodemus	Apodemus agrarius	Bacteria	Rickettsiaceae	Orientia	Orientia tsutsugamushi	Orientia tsutsugamushi
RODENTIA	Cricetidae	Alexandromys	Alexandromys fortis	Bacteria	Rickettsiaceae	Orientia	Orientia tsutsugamushi	Orientia tsutsugamushi
RODENTIA	Cricetidae	Lasiopodomys	Lasiopodomys brandtii	Bacteria	Yersiniaceae	Yersinia	Yersinia pestis	Yersinia pestis
RODENTIA	Sciuridae	Spermophilus	Spermophilus undulatus	Bacteria	Yersiniaceae	Yersinia	Yersinia pestis	Yersinia pestis
RODENTIA	Sciuridae	Spermophilus	Spermophilus undulatus	Bacteria	Yersiniaceae	Yersinia	Yersinia pestis	Yersinia pestis
RODENTIA	Sciuridae	Spermophilus	Spermophilus undulatus	Bacteria	Yersiniaceae	Yersinia	Yersinia pestis	Yersinia pestis
RODENTIA	Cricetidae	Lasiopodomys	Lasiopodomys brandtii	Bacteria	Yersiniaceae	Yersinia	Yersinia pestis	Yersinia pestis
RODENTIA	Muridae	Apodemus	Apodemus agrarius	Bacteria	Borreliaceae	Borrelia	Borrelia garinii	Borrelia garinii
RODENTIA	Muridae	Rattus	Rattus norvegicus	Bacteria	Borreliaceae	Borrelia	Borrelia garinii	Borrelia garinii
RODENTIA	Cricetidae	Craseomys	Craseomys rufocanus	Bacteria	Borreliaceae	Borrelia	Borrelia garinii	Borrelia garinii
RODENTIA	Sciuridae	Tamias	Tamias sibiricus	Bacteria	Borreliaceae	Borrelia	Borrelia garinii	Borrelia garinii
RODENTIA	Muridae	Apodemus	Apodemus agrarius	Bacteria	Borreliaceae	Borrelia	Borrelia valaisiana	Borrelia valaisiana
RODENTIA	Cricetidae	Craseomys	Craseomys rufocanus	Bacteria	Borreliaceae	Borrelia	Borrelia garinii	Borrelia garinii
RODENTIA	Muridae	Apodemus	Apodemus sylvaticus	Bacteria	Borreliaceae	Borrelia	Borrelia valaisiana	Borrelia valaisiana
RODENTIA	Muridae	Niviventer	Niviventer confucianus	Bacteria	Borreliaceae	Borrelia	Borrelia valaisiana	Borrelia valaisiana
RODENTIA	Muridae	Rattus	Rattus losea	Bacteria	Borreliaceae	Borrelia	Borrelia valaisiana	Borrelia valaisiana
RODENTIA	Muridae	Leopoldamys	Leopoldamys edwardsi	Bacteria	Borreliaceae	Borrelia	Borrelia valaisiana	Borrelia valaisiana
RODENTIA	Muridae	Rattus	Rattus norvegicus	Bacteria	Borreliaceae	Borrelia	Borrelia garinii	Borrelia garinii
RODENTIA	Muridae	Rattus	Rattus losea	Bacteria	Borreliaceae	Borrelia	Borrelia garinii	Borrelia garinii
RODENTIA	Muridae	Rattus	Rattus norvegicus	Bacteria	Rickettsiaceae	Orientia	Orientia tsutsugamushi	Orientia tsutsugamushi
RODENTIA	Muridae	Apodemus	Apodemus agrarius	Bacteria	Rickettsiaceae	Orientia	Orientia tsutsugamushi	Orientia tsutsugamushi
RODENTIA	Cricetidae	Tscherskia	Tscherskia triton	Bacteria	Rickettsiaceae	Orientia	Orientia tsutsugamushi	Orientia tsutsugamushi
RODENTIA	Muridae	Rattus	Rattus norvegicus	Bacteria	Rickettsiaceae	Orientia	Orientia tsutsugamushi	Orientia tsutsugamushi
RODENTIA	Cricetidae	Tscherskia	Tscherskia triton	Bacteria	Rickettsiaceae	Orientia	Orientia tsutsugamushi	Orientia tsutsugamushi
RODENTIA	Muridae	Apodemus	Apodemus agrarius	Bacteria	Rickettsiaceae	Orientia	Orientia tsutsugamushi	Orientia tsutsugamushi
RODENTIA	Muridae	Rattus	Rattus norvegicus	Bacteria	Rickettsiaceae	Orientia	Orientia tsutsugamushi	Orientia tsutsugamushi
RODENTIA	Muridae	Niviventer	Niviventer confucianus	Bacteria	Rickettsiaceae	Orientia	Orientia tsutsugamushi	Orientia tsutsugamushi
EULIPOTYPHLA	Soricidae	Crocidura	Crocidura lasiura	Bacteria	Rickettsiaceae	Orientia	Orientia tsutsugamushi	Orientia tsutsugamushi
RODENTIA	Muridae	Apodemus	Apodemus agrarius	Bacteria	Rickettsiaceae	Orientia	Orientia tsutsugamushi	Orientia tsutsugamushi
RODENTIA	Muridae	Rattus	Rattus norvegicus	Bacteria	Rickettsiaceae	Orientia	Orientia tsutsugamushi	Orientia tsutsugamushi
RODENTIA	Muridae	Niviventer	Niviventer confucianus	Bacteria	Rickettsiaceae	Orientia	Orientia tsutsugamushi	Orientia tsutsugamushi
EULIPOTYPHLA	Soricidae	Crocidura	Crocidura lasiura	Bacteria	Rickettsiaceae	Orientia	Orientia tsutsugamushi	Orientia tsutsugamushi
RODENTIA	Muridae	Rattus	Rattus norvegicus	Bacteria	Rickettsiaceae	Orientia	Orientia tsutsugamushi	Orientia tsutsugamushi
RODENTIA	Muridae	Apodemus	Apodemus agrarius	Bacteria	Rickettsiaceae	Orientia	Orientia tsutsugamushi	Orientia tsutsugamushi
RODENTIA	Cricetidae	Tscherskia	Tscherskia triton	Bacteria	Rickettsiaceae	Orientia	Orientia tsutsugamushi	Orientia tsutsugamushi
RODENTIA	Cricetidae	Tscherskia	Tscherskia triton	Bacteria	Rickettsiaceae	Orientia	Orientia tsutsugamushi	Orientia tsutsugamushi
RODENTIA	Muridae	Apodemus	Apodemus agrarius	Bacteria	Rickettsiaceae	Orientia	Orientia tsutsugamushi	Orientia tsutsugamushi
RODENTIA	Muridae	Apodemus	Apodemus agrarius	Bacteria	Rickettsiaceae	Orientia	Orientia tsutsugamushi	Orientia tsutsugamushi
RODENTIA	Muridae	Apodemus	Apodemus peninsulae	Bacteria	Rickettsiaceae	Orientia	Orientia tsutsugamushi	Orientia tsutsugamushi
RODENTIA	Cricetidae	Tscherskia	Tscherskia triton	Bacteria	Rickettsiaceae	Orientia	Orientia tsutsugamushi	Orientia tsutsugamushi
RODENTIA	Muridae	Apodemus	Apodemus agrarius	Bacteria	Rickettsiaceae	Orientia	Orientia tsutsugamushi	Orientia tsutsugamushi
RODENTIA	Muridae	Apodemus	Apodemus peninsulae	Bacteria	Rickettsiaceae	Orientia	Orientia tsutsugamushi	Orientia tsutsugamushi
RODENTIA	Cricetidae	Tscherskia	Tscherskia triton	Bacteria	Rickettsiaceae	Orientia	Orientia tsutsugamushi	Orientia tsutsugamushi
RODENTIA	Muridae	Apodemus	Apodemus agrarius	Bacteria	Rickettsiaceae	Orientia	Orientia tsutsugamushi	Orientia tsutsugamushi
RODENTIA	Muridae	Apodemus	Apodemus peninsulae	Bacteria	Rickettsiaceae	Orientia	Orientia tsutsugamushi	Orientia tsutsugamushi
RODENTIA	Cricetidae	Tscherskia	Tscherskia triton	Bacteria	Rickettsiaceae	Orientia	Orientia tsutsugamushi	Orientia tsutsugamushi
RODENTIA	Cricetidae	Tscherskia	Tscherskia triton	Bacteria	Rickettsiaceae	Orientia	Orientia tsutsugamushi	Orientia tsutsugamushi
RODENTIA	Muridae	Apodemus	Apodemus agrarius	Bacteria	Rickettsiaceae	Orientia	Orientia tsutsugamushi	Orientia tsutsugamushi
RODENTIA	Muridae	Apodemus	Apodemus agrarius	Bacteria	Rickettsiaceae	Orientia	Orientia tsutsugamushi	Orientia tsutsugamushi
RODENTIA	Muridae	Rattus	Rattus norvegicus	Bacteria	Rickettsiaceae	Orientia	Orientia tsutsugamushi	Orientia tsutsugamushi
RODENTIA	Cricetidae	Tscherskia	Tscherskia triton	Bacteria	Rickettsiaceae	Orientia	Orientia tsutsugamushi	Orientia tsutsugamushi
RODENTIA	Muridae	Apodemus	Apodemus agrarius	Bacteria	Rickettsiaceae	Orientia	Orientia tsutsugamushi	Orientia tsutsugamushi
RODENTIA	Muridae	Rattus	Rattus norvegicus	Bacteria	Rickettsiaceae	Orientia	Orientia tsutsugamushi	Orientia tsutsugamushi
RODENTIA	Cricetidae	Tscherskia	Tscherskia triton	Bacteria	Rickettsiaceae	Orientia	Orientia tsutsugamushi	Orientia tsutsugamushi
RODENTIA	Cricetidae	Eolagurus	Eolagurus luteus	Bacteria	Yersiniaceae	Yersinia	Yersinia pestis	Yersinia pestis
RODENTIA	Muridae	Apodemus	Apodemus chevrieri	Bacteria	Yersiniaceae	Yersinia	Yersinia pestis	Yersinia pestis
RODENTIA	Cricetidae	Eothenomys	Eothenomys miletus	Bacteria	Yersiniaceae	Yersinia	Yersinia pestis	Yersinia pestis
RODENTIA	Cricetidae	Eothenomys	Eothenomys proditor	Bacteria	Yersiniaceae	Yersinia	Yersinia pestis	Yersinia pestis
RODENTIA	Muridae	Rhombomys	Rhombomys opimus	Bacteria	Yersiniaceae	Yersinia	Yersinia pestis	Yersinia pestis
RODENTIA	Dipodidae	Dipus	Dipus sagitta	Bacteria	Yersiniaceae	Yersinia	Yersinia pestis	Yersinia pestis
RODENTIA	Dipodidae	Dipus	Dipus sagitta	Bacteria	Yersiniaceae	Yersinia	Yersinia pestis	Yersinia pestis
RODENTIA	Muridae	Meriones	Meriones unguiculatus	Bacteria	Yersiniaceae	Yersinia	Yersinia pestis	Yersinia pestis
RODENTIA	Sciuridae	Spermophilus	Spermophilus dauricus	Bacteria	Yersiniaceae	Yersinia	Yersinia pestis	Yersinia pestis
RODENTIA	Cricetidae	Lasiopodomys	Lasiopodomys brandtii	Bacteria	Yersiniaceae	Yersinia	Yersinia pestis	Yersinia pestis
LAGOMORPHA	Ochotonidae	Ochotona	Ochotona curzoniae	Bacteria	Yersiniaceae	Yersinia	Yersinia pestis	Yersinia pestis
RODENTIA	Muridae	Apodemus	Apodemus agrarius	Bacteria	Leptospiraceae	Leptospira	Leptospira interrogans	Leptospira interrogans
RODENTIA	Muridae	Apodemus	Apodemus agrarius	Bacteria	Leptospiraceae	Leptospira	Leptospira alexanderi	Leptospira alexanderi
RODENTIA	Muridae	Rattus	Rattus losea	Bacteria	Leptospiraceae	Leptospira	Leptospira interrogans	Leptospira interrogans
RODENTIA	Muridae	Rattus	Rattus losea	Bacteria	Leptospiraceae	Leptospira	Leptospira alexanderi	Leptospira alexanderi
RODENTIA	Muridae	Rattus	Rattus norvegicus	Bacteria	Leptospiraceae	Leptospira	Leptospira alexanderi	Leptospira alexanderi
RODENTIA	Muridae	Rattus	Rattus tanezumi	Bacteria	Leptospiraceae	Leptospira	Leptospira alexanderi	Leptospira alexanderi
RODENTIA	Muridae	Apodemus	Apodemus agrarius	Bacteria	Leptospiraceae	Leptospira	Leptospira interrogans	Leptospira interrogans
RODENTIA	Muridae	Apodemus	Apodemus agrarius	Bacteria	Leptospiraceae	Leptospira	Leptospira interrogans	Leptospira interrogans
RODENTIA	Muridae	Rattus	Rattus losea	Bacteria	Leptospiraceae	Leptospira	Leptospira interrogans	Leptospira interrogans
RODENTIA	Muridae	Rattus	Rattus losea	Bacteria	Leptospiraceae	Leptospira	Leptospira interrogans	Leptospira interrogans
RODENTIA	Muridae	Rattus	Rattus norvegicus	Bacteria	Leptospiraceae	Leptospira	Leptospira interrogans	Leptospira interrogans
RODENTIA	Muridae	Rattus	Rattus tanezumi	Bacteria	Leptospiraceae	Leptospira	Leptospira interrogans	Leptospira interrogans
RODENTIA	Muridae	Rhombomys	Rhombomys opimus	Bacteria	Anaplasmataceae	Anaplasma	Anaplasma phagocytophilum	Anaplasma phagocytophilum
RODENTIA	Muridae	Rhombomys	Rhombomys opimus	Bacteria	Anaplasmataceae	Ehrlichia	Ehrlichia chaffeensis	Ehrlichia chaffeensis
RODENTIA	Muridae	Rhombomys	Rhombomys opimus	Bacteria	Anaplasmataceae	Anaplasma	Anaplasma phagocytophilum	Anaplasma phagocytophilum
RODENTIA	Sciuridae	Marmota	Marmota himalayana	Bacteria	Anaplasmataceae	Anaplasma	Anaplasma phagocytophilum	Anaplasma phagocytophilum
RODENTIA	Sciuridae	Marmota	Marmota baibacina	Bacteria	Yersiniaceae	Yersinia	Yersinia pestis	Yersinia pestis
RODENTIA	Sciuridae	Spermophilus	Spermophilus undulatus	Bacteria	Anaplasmataceae	Anaplasma	Anaplasma phagocytophilum	Anaplasma phagocytophilum
RODENTIA	Sciuridae	Spermophilus	Spermophilus undulatus	Bacteria	Bartonellaceae	Bartonella	Bartonella henselae	Bartonella henselae
RODENTIA	Muridae	Rhombomys	Rhombomys opimus	Bacteria	Yersiniaceae	Yersinia	Yersinia pestis	Yersinia pestis
RODENTIA	Sciuridae	Marmota	Marmota baibacina	Bacteria	Yersiniaceae	Yersinia	Yersinia pestis	Yersinia pestis
RODENTIA	Sciuridae	Spermophilus	Spermophilus undulatus	Bacteria	Yersiniaceae	Yersinia	Yersinia pestis	Yersinia pestis
RODENTIA	Sciuridae	Spermophilus	Spermophilus dauricus	Bacteria	Yersiniaceae	Yersinia	Yersinia pestis	Yersinia pestis
RODENTIA	Sciuridae	Marmota	Marmota baibacina	Bacteria	Yersiniaceae	Yersinia	Yersinia pestis	Yersinia pestis
RODENTIA	Sciuridae	Marmota	Marmota baibacina	Bacteria	Yersiniaceae	Yersinia	Yersinia pestis	Yersinia pestis
RODENTIA	Sciuridae	Spermophilus	Spermophilus undulatus	Bacteria	Yersiniaceae	Yersinia	Yersinia pestis	Yersinia pestis
RODENTIA	Sciuridae	Marmota	Marmota baibacina	Bacteria	Yersiniaceae	Yersinia	Yersinia pestis	Yersinia pestis
RODENTIA	Sciuridae	Marmota	Marmota baibacina	Bacteria	Yersiniaceae	Yersinia	Yersinia pestis	Yersinia pestis
RODENTIA	Dipodidae	Dipus	Dipus sagitta	Bacteria	Yersiniaceae	Yersinia	Yersinia pestis	Yersinia pestis
RODENTIA	Sciuridae	Spermophilus	Spermophilus undulatus	Bacteria	Yersiniaceae	Yersinia	Yersinia pestis	Yersinia pestis
RODENTIA	Muridae	Rhombomys	Rhombomys opimus	Bacteria	Yersiniaceae	Yersinia	Yersinia pestis	Yersinia pestis
RODENTIA	Sciuridae	Marmota	Marmota baibacina	Bacteria	Yersiniaceae	Yersinia	Yersinia pestis	Yersinia pestis
RODENTIA	Sciuridae	Spermophilus	Spermophilus undulatus	Bacteria	Yersiniaceae	Yersinia	Yersinia pestis	Yersinia pestis
RODENTIA	Sciuridae	Marmota	Marmota baibacina	Bacteria	Yersiniaceae	Yersinia	Yersinia pestis	Yersinia pestis
RODENTIA	Sciuridae	Spermophilus	Spermophilus undulatus	Bacteria	Yersiniaceae	Yersinia	Yersinia pestis	Yersinia pestis
RODENTIA	Sciuridae	Spermophilus	Spermophilus undulatus	Bacteria	Yersiniaceae	Yersinia	Yersinia pestis	Yersinia pestis
RODENTIA	Sciuridae	Spermophilus	Spermophilus undulatus	Bacteria	Yersiniaceae	Yersinia	Yersinia pestis	Yersinia pestis
RODENTIA	Sciuridae	Spermophilus	Spermophilus undulatus	Bacteria	Yersiniaceae	Yersinia	Yersinia pestis	Yersinia pestis
RODENTIA	Sciuridae	Marmota	Marmota baibacina	Bacteria	Yersiniaceae	Yersinia	Yersinia pestis	Yersinia pestis
RODENTIA	Dipodidae	Orientallactaga	Orientallactaga sibirica	Bacteria	Yersiniaceae	Yersinia	Yersinia pestis	Yersinia pestis
RODENTIA	Muridae	Apodemus	Apodemus agrarius	Bacteria	Rickettsiaceae	Orientia	Orientia tsutsugamushi	Orientia tsutsugamushi
RODENTIA	Cricetidae	Tscherskia	Tscherskia triton	Bacteria	Rickettsiaceae	Orientia	Orientia tsutsugamushi	Orientia tsutsugamushi
RODENTIA	Muridae	Meriones	Meriones unguiculatus	Bacteria	Yersiniaceae	Yersinia	Yersinia pestis	Yersinia pestis
RODENTIA	Sciuridae	Marmota	Marmota himalayana	Bacteria	Yersiniaceae	Yersinia	Yersinia pestis	Yersinia pestis
RODENTIA	Sciuridae	Marmota	Marmota baibacina	Bacteria	Yersiniaceae	Yersinia	Yersinia pestis	Yersinia pestis
LAGOMORPHA	Ochotonidae	Ochotona	Ochotona curzoniae	Bacteria	Yersiniaceae	Yersinia	Yersinia pestis	Yersinia pestis
RODENTIA	Muridae	Meriones	Meriones unguiculatus	Bacteria	Yersiniaceae	Yersinia	Yersinia pestis	Yersinia pestis
RODENTIA	Dipodidae	Dipus	Dipus sagitta	Bacteria	Yersiniaceae	Yersinia	Yersinia pestis	Yersinia pestis
RODENTIA	Dipodidae	Dipus	Dipus sagitta	Bacteria	Yersiniaceae	Yersinia	Yersinia pestis	Yersinia pestis
RODENTIA	Cricetidae	Craseomys	Craseomys rufocanus	Bacteria	Rickettsiaceae	Orientia	Orientia tsutsugamushi	Orientia tsutsugamushi
RODENTIA	Cricetidae	Alexandromys	Alexandromys fortis	Bacteria	Rickettsiaceae	Orientia	Orientia tsutsugamushi	Orientia tsutsugamushi
RODENTIA	Muridae	Apodemus	Apodemus agrarius	Bacteria	Rickettsiaceae	Orientia	Orientia tsutsugamushi	Orientia tsutsugamushi
RODENTIA	Muridae	Niviventer	Niviventer confucianus	Bacteria	Rickettsiaceae	Rickettsia	Rickettsia conorii	Rickettsia conorii
RODENTIA	Muridae	Rattus	Rattus tanezumi	Bacteria	Rickettsiaceae	Rickettsia	Rickettsia conorii	Rickettsia conorii
RODENTIA	Muridae	Rattus	Rattus norvegicus	Bacteria	Rickettsiaceae	Orientia	Orientia tsutsugamushi	Orientia tsutsugamushi
RODENTIA	Muridae	Rattus	Rattus norvegicus	Bacteria	Anaplasmataceae	Ehrlichia	Ehrlichia chaffeensis	Ehrlichia chaffeensis
RODENTIA	Muridae	Rattus	Rattus losea	Bacteria	Anaplasmataceae	Ehrlichia	Ehrlichia chaffeensis	Ehrlichia chaffeensis
RODENTIA	Muridae	Rattus	Rattus tanezumi	Bacteria	Anaplasmataceae	Ehrlichia	Ehrlichia chaffeensis	Ehrlichia chaffeensis
RODENTIA	Muridae	Niviventer	Niviventer confucianus	Bacteria	Anaplasmataceae	Ehrlichia	Ehrlichia chaffeensis	Ehrlichia chaffeensis
RODENTIA	Muridae	Mus	Mus musculus	Bacteria	Anaplasmataceae	Ehrlichia	Ehrlichia chaffeensis	Ehrlichia chaffeensis
RODENTIA	Sciuridae	Marmota	Marmota himalayana	Bacteria	Yersiniaceae	Yersinia	Yersinia pestis	Yersinia pestis
RODENTIA	Muridae	Rattus	Rattus tanezumi	Bacteria	Yersiniaceae	Yersinia	Yersinia pestis	Yersinia pestis
RODENTIA	Muridae	Rattus	Rattus norvegicus	Bacteria	Yersiniaceae	Yersinia	Yersinia pestis	Yersinia pestis
RODENTIA	Cricetidae	Eothenomys	Eothenomys miletus	Bacteria	Yersiniaceae	Yersinia	Yersinia pestis	Yersinia pestis
RODENTIA	Muridae	Apodemus	Apodemus chevrieri	Bacteria	Yersiniaceae	Yersinia	Yersinia pestis	Yersinia pestis
RODENTIA	Muridae	Apodemus	Apodemus sylvaticus	Bacteria	Yersiniaceae	Yersinia	Yersinia pestis	Yersinia pestis
RODENTIA	Muridae	Rattus	Rattus tanezumi	Bacteria	Bartonellaceae	Bartonella	Bartonella tribocorum	Bartonella tribocorum
RODENTIA	Muridae	Rattus	Rattus tanezumi	Bacteria	Yersiniaceae	Yersinia	Yersinia pestis	Yersinia pestis
RODENTIA	Muridae	Rattus	Rattus norvegicus	Bacteria	Yersiniaceae	Yersinia	Yersinia pestis	Yersinia pestis
RODENTIA	Muridae	Apodemus	Apodemus chevrieri	Bacteria	Yersiniaceae	Yersinia	Yersinia pestis	Yersinia pestis
RODENTIA	Cricetidae	Eothenomys	Eothenomys miletus	Bacteria	Yersiniaceae	Yersinia	Yersinia pestis	Yersinia pestis
RODENTIA	Muridae	Rattus	Rattus tanezumi	Bacteria	Yersiniaceae	Yersinia	Yersinia pestis	Yersinia pestis
RODENTIA	Muridae	Rattus	Rattus tanezumi	Bacteria	Yersiniaceae	Yersinia	Yersinia pestis	Yersinia pestis
RODENTIA	Muridae	Rattus	Rattus tanezumi	Bacteria	Yersiniaceae	Yersinia	Yersinia pestis	Yersinia pestis
RODENTIA	Muridae	Rattus	Rattus tanezumi	Bacteria	Yersiniaceae	Yersinia	Yersinia pestis	Yersinia pestis
RODENTIA	Muridae	Rattus	Rattus tanezumi	Bacteria	Yersiniaceae	Yersinia	Yersinia pestis	Yersinia pestis
RODENTIA	Muridae	Rattus	Rattus tanezumi	Bacteria	Yersiniaceae	Yersinia	Yersinia pestis	Yersinia pestis
RODENTIA	Muridae	Rattus	Rattus tanezumi	Bacteria	Yersiniaceae	Yersinia	Yersinia pestis	Yersinia pestis
RODENTIA	Muridae	Rattus	Rattus tanezumi	Bacteria	Yersiniaceae	Yersinia	Yersinia pestis	Yersinia pestis
RODENTIA	Muridae	Rattus	Rattus tanezumi	Bacteria	Yersiniaceae	Yersinia	Yersinia pestis	Yersinia pestis
RODENTIA	Muridae	Rattus	Rattus tanezumi	Bacteria	Yersiniaceae	Yersinia	Yersinia pestis	Yersinia pestis
RODENTIA	Muridae	Rattus	Rattus tanezumi	Bacteria	Yersiniaceae	Yersinia	Yersinia pestis	Yersinia pestis
RODENTIA	Muridae	Apodemus	Apodemus chevrieri	Bacteria	Yersiniaceae	Yersinia	Yersinia pestis	Yersinia pestis
RODENTIA	Muridae	Apodemus	Apodemus chevrieri	Bacteria	Yersiniaceae	Yersinia	Yersinia pestis	Yersinia pestis
RODENTIA	Muridae	Apodemus	Apodemus chevrieri	Bacteria	Yersiniaceae	Yersinia	Yersinia pestis	Yersinia pestis
RODENTIA	Cricetidae	Eothenomys	Eothenomys miletus	Bacteria	Yersiniaceae	Yersinia	Yersinia pestis	Yersinia pestis
RODENTIA	Cricetidae	Eothenomys	Eothenomys miletus	Bacteria	Yersiniaceae	Yersinia	Yersinia pestis	Yersinia pestis
RODENTIA	Cricetidae	Eothenomys	Eothenomys miletus	Bacteria	Yersiniaceae	Yersinia	Yersinia pestis	Yersinia pestis
RODENTIA	Muridae	Rattus	Rattus tanezumi	Bacteria	Rickettsiaceae	Rickettsia	Rickettsia typhi	Rickettsia typhi
RODENTIA	Muridae	Rattus	Rattus tanezumi	Bacteria	Rickettsiaceae	Orientia	Orientia tsutsugamushi	Orientia tsutsugamushi
RODENTIA	Muridae	Rattus	Rattus tanezumi	Bacteria	Bartonellaceae	Bartonella	Bartonella elizabethae	Bartonella elizabethae
RODENTIA	Muridae	Rattus	Rattus nitidus	Bacteria	Yersiniaceae	Yersinia	Yersinia pestis	Yersinia pestis
RODENTIA	Muridae	Rattus	Rattus tanezumi	Bacteria	Bartonellaceae	Bartonella	Bartonella tribocorum	Bartonella tribocorum
RODENTIA	Muridae	Rattus	Rattus tanezumi	Bacteria	Bartonellaceae	Bartonella	Bartonella elizabethae	Bartonella elizabethae
RODENTIA	Muridae	Rattus	Rattus tanezumi	Bacteria	Bartonellaceae	Bartonella	Bartonella queenslandensis	Bartonella queenslandensis
RODENTIA	Muridae	Rattus	Rattus tanezumi	Bacteria	Bartonellaceae	Bartonella	Bartonella silvatica	Bartonella silvatica
EULIPOTYPHLA	Soricidae	Chodsigoa	Chodsigoa salenskii	Bacteria	Anaplasmataceae	Ehrlichia	Candidatus Neoehrlichia mikurensis	Candidatus Neoehrlichia mikurensis
RODENTIA	Muridae	Niviventer	Niviventer andersoni	Bacteria	Anaplasmataceae	Ehrlichia	Candidatus Neoehrlichia mikurensis	Candidatus Neoehrlichia mikurensis
RODENTIA	Muridae	Niviventer	Niviventer eha	Bacteria	Anaplasmataceae	Ehrlichia	Candidatus Neoehrlichia mikurensis	Candidatus Neoehrlichia mikurensis
RODENTIA	Muridae	Niviventer	Niviventer confucianus	Bacteria	Rickettsiaceae	Orientia	Orientia tsutsugamushi	Orientia tsutsugamushi
RODENTIA	Muridae	Leopoldamys	Leopoldamys edwardsi	Bacteria	Rickettsiaceae	Orientia	Orientia tsutsugamushi	Orientia tsutsugamushi
EULIPOTYPHLA	Soricidae	Chodsigoa	Chodsigoa salenskii	Bacteria	Rickettsiaceae	Orientia	Orientia tsutsugamushi	Orientia tsutsugamushi
RODENTIA	Muridae	Rattus	Rattus norvegicus	Bacteria	Yersiniaceae	Yersinia	Yersinia pestis	Yersinia pestis
RODENTIA	Muridae	Rattus	Rattus norvegicus	Bacteria	Yersiniaceae	Yersinia	Yersinia pestis	Yersinia pestis
RODENTIA	Muridae	Rattus	Rattus tanezumi	Bacteria	Yersiniaceae	Yersinia	Yersinia pestis	Yersinia pestis
RODENTIA	Cricetidae	Eothenomys	Eothenomys miletus	Bacteria	Yersiniaceae	Yersinia	Yersinia pestis	Yersinia pestis
RODENTIA	Muridae	Apodemus	Apodemus draco	Bacteria	Yersiniaceae	Yersinia	Yersinia pestis	Yersinia pestis
RODENTIA	Muridae	Apodemus	Apodemus chevrieri	Bacteria	Yersiniaceae	Yersinia	Yersinia pestis	Yersinia pestis
RODENTIA	Cricetidae	Eothenomys	Eothenomys miletus	Bacteria	Yersiniaceae	Yersinia	Yersinia pestis	Yersinia pestis
EULIPOTYPHLA	Soricidae	Crocidura	Crocidura attenuata	Bacteria	Yersiniaceae	Yersinia	Yersinia pestis	Yersinia pestis
RODENTIA	Muridae	Rattus	Rattus tanezumi	Bacteria	Yersiniaceae	Yersinia	Yersinia pestis	Yersinia pestis
SCANDENTIA	Tupaiidae	Tupaia	Tupaia belangeri	Bacteria	Yersiniaceae	Yersinia	Yersinia pestis	Yersinia pestis
RODENTIA	Muridae	Rattus	Rattus tanezumi	Bacteria	Anaplasmataceae	Anaplasma	Anaplasma phagocytophilum	Anaplasma phagocytophilum
RODENTIA	Muridae	Rattus	Rattus nitidus	Bacteria	Anaplasmataceae	Anaplasma	Anaplasma phagocytophilum	Anaplasma phagocytophilum
RODENTIA	Cricetidae	Eothenomys	Eothenomys miletus	Bacteria	Rickettsiaceae	Rickettsia	Rickettsia conorii	Rickettsia conorii
RODENTIA	Cricetidae	Eothenomys	Eothenomys miletus	Bacteria	Rickettsiaceae	Rickettsia	Rickettsia rickettsii	Rickettsia rickettsii
RODENTIA	Cricetidae	Eothenomys	Eothenomys miletus	Bacteria	Rickettsiaceae	Rickettsia	Rickettsia sibirica	Rickettsia sibirica
RODENTIA	Cricetidae	Eothenomys	Eothenomys miletus	Bacteria	Rickettsiaceae	Rickettsia	Rickettsia typhi	Rickettsia typhi
RODENTIA	Muridae	Rattus	Rattus tanezumi	Bacteria	Yersiniaceae	Yersinia	Yersinia pestis	Yersinia pestis
RODENTIA	Muridae	Rattus	Rattus norvegicus	Bacteria	Rickettsiaceae	Rickettsia	Rickettsia typhi	Rickettsia typhi
RODENTIA	Muridae	Rattus	Rattus norvegicus	Bacteria	Rickettsiaceae	Orientia	Orientia tsutsugamushi	Orientia tsutsugamushi
RODENTIA	Muridae	Rattus	Rattus norvegicus	Bacteria	Coxiellaceae	Coxiella	Coxiella burnetii	Coxiella burnetii
RODENTIA	Muridae	Rattus	Rattus norvegicus	Bacteria	Rickettsiaceae	Rickettsia	Rickettsia typhi	Rickettsia typhi
RODENTIA	Muridae	Rattus	Rattus norvegicus	Bacteria	Rickettsiaceae	Rickettsia	Rickettsia sibirica	Rickettsia sibirica
RODENTIA	Muridae	Rattus	Rattus norvegicus	Bacteria	Anaplasmataceae	Anaplasma	Anaplasma phagocytophilum	Anaplasma phagocytophilum
RODENTIA	Muridae	Rattus	Rattus norvegicus	Bacteria	Anaplasmataceae	Ehrlichia	Ehrlichia chaffeensis	Ehrlichia chaffeensis
RODENTIA	Muridae	Rattus	Rattus tanezumi	Bacteria	Coxiellaceae	Coxiella	Coxiella burnetii	Coxiella burnetii
RODENTIA	Muridae	Rattus	Rattus tanezumi	Bacteria	Rickettsiaceae	Rickettsia	Rickettsia typhi	Rickettsia typhi
RODENTIA	Muridae	Rattus	Rattus tanezumi	Bacteria	Rickettsiaceae	Orientia	Orientia tsutsugamushi	Orientia tsutsugamushi
RODENTIA	Muridae	Rattus	Rattus tanezumi	Bacteria	Rickettsiaceae	Rickettsia	Rickettsia sibirica	Rickettsia sibirica
RODENTIA	Muridae	Rattus	Rattus tanezumi	Bacteria	Anaplasmataceae	Anaplasma	Anaplasma phagocytophilum	Anaplasma phagocytophilum
RODENTIA	Muridae	Mus	Mus musculus	Bacteria	Coxiellaceae	Coxiella	Coxiella burnetii	Coxiella burnetii
RODENTIA	Muridae	Mus	Mus musculus	Bacteria	Rickettsiaceae	Rickettsia	Rickettsia typhi	Rickettsia typhi
RODENTIA	Muridae	Mus	Mus musculus	Bacteria	Rickettsiaceae	Orientia	Orientia tsutsugamushi	Orientia tsutsugamushi
RODENTIA	Muridae	Mus	Mus musculus	Bacteria	Rickettsiaceae	Rickettsia	Rickettsia sibirica	Rickettsia sibirica
RODENTIA	Muridae	Apodemus	Apodemus chevrieri	Bacteria	Yersiniaceae	Yersinia	Yersinia pestis	Yersinia pestis
RODENTIA	Cricetidae	Eothenomys	Eothenomys miletus	Bacteria	Yersiniaceae	Yersinia	Yersinia pestis	Yersinia pestis
RODENTIA	Muridae	Rattus	Rattus tanezumi	Bacteria	Yersiniaceae	Yersinia	Yersinia pestis	Yersinia pestis
RODENTIA	Muridae	Rattus	Rattus tanezumi	Bacteria	Yersiniaceae	Yersinia	Yersinia pestis	Yersinia pestis
EULIPOTYPHLA	Soricidae	Suncus	Suncus murinus	Bacteria	Yersiniaceae	Yersinia	Yersinia pestis	Yersinia pestis
RODENTIA	Muridae	Mus	Mus musculus	Bacteria	Yersiniaceae	Yersinia	Yersinia pestis	Yersinia pestis
RODENTIA	Muridae	Mus	Mus musculus	Bacteria	Rickettsiaceae	Orientia	Orientia tsutsugamushi	Orientia tsutsugamushi
RODENTIA	Muridae	Rattus	Rattus tanezumi	Bacteria	Rickettsiaceae	Orientia	Orientia tsutsugamushi	Orientia tsutsugamushi
RODENTIA	Muridae	Rattus	Rattus norvegicus	Bacteria	Rickettsiaceae	Orientia	Orientia tsutsugamushi	Orientia tsutsugamushi
RODENTIA	Muridae	Rattus	Rattus tanezumi	Bacteria	Rickettsiaceae	Orientia	Orientia tsutsugamushi	Orientia tsutsugamushi
RODENTIA	Muridae	Mus	Mus caroli	Bacteria	Yersiniaceae	Yersinia	Yersinia pestis	Yersinia pestis
EULIPOTYPHLA	Soricidae	Suncus	Suncus murinus	Bacteria	Yersiniaceae	Yersinia	Yersinia pestis	Yersinia pestis
RODENTIA	Muridae	Mus	Mus caroli	Bacteria	Yersiniaceae	Yersinia	Yersinia pestis	Yersinia pestis
EULIPOTYPHLA	Soricidae	Suncus	Suncus murinus	Bacteria	Yersiniaceae	Yersinia	Yersinia pestis	Yersinia pestis
RODENTIA	Muridae	Bandicota	Bandicota indica	Bacteria	Yersiniaceae	Yersinia	Yersinia pestis	Yersinia pestis
RODENTIA	Muridae	Bandicota	Bandicota indica	Bacteria	Yersiniaceae	Yersinia	Yersinia pestis	Yersinia pestis
RODENTIA	Muridae	Apodemus	Apodemus chevrieri	Bacteria	Yersiniaceae	Yersinia	Yersinia pestis	Yersinia pestis
RODENTIA	Muridae	Apodemus	Apodemus latronum	Bacteria	Yersiniaceae	Yersinia	Yersinia pestis	Yersinia pestis
RODENTIA	Muridae	Apodemus	Apodemus peninsulae	Bacteria	Yersiniaceae	Yersinia	Yersinia pestis	Yersinia pestis
RODENTIA	Muridae	Apodemus	Apodemus draco	Bacteria	Yersiniaceae	Yersinia	Yersinia pestis	Yersinia pestis
RODENTIA	Muridae	Micromys	Micromys minutus	Bacteria	Yersiniaceae	Yersinia	Yersinia pestis	Yersinia pestis
RODENTIA	Muridae	Mus	Mus musculus	Bacteria	Yersiniaceae	Yersinia	Yersinia pestis	Yersinia pestis
RODENTIA	Muridae	Rattus	Rattus nitidus	Bacteria	Yersiniaceae	Yersinia	Yersinia pestis	Yersinia pestis
RODENTIA	Muridae	Rattus	Rattus tanezumi	Bacteria	Yersiniaceae	Yersinia	Yersinia pestis	Yersinia pestis
RODENTIA	Muridae	Rattus	Rattus norvegicus	Bacteria	Yersiniaceae	Yersinia	Yersinia pestis	Yersinia pestis
RODENTIA	Muridae	Niviventer	Niviventer confucianus	Bacteria	Yersiniaceae	Yersinia	Yersinia pestis	Yersinia pestis
RODENTIA	Muridae	Niviventer	Niviventer fulvescens	Bacteria	Yersiniaceae	Yersinia	Yersinia pestis	Yersinia pestis
RODENTIA	Muridae	Leopoldamys	Leopoldamys edwardsi	Bacteria	Yersiniaceae	Yersinia	Yersinia pestis	Yersinia pestis
RODENTIA	Cricetidae	Eothenomys	Eothenomys miletus	Bacteria	Yersiniaceae	Yersinia	Yersinia pestis	Yersinia pestis
RODENTIA	Cricetidae	Eothenomys	Eothenomys eleusis	Bacteria	Yersiniaceae	Yersinia	Yersinia pestis	Yersinia pestis
EULIPOTYPHLA	Soricidae	Anourosorex	Anourosorex squamipes	Bacteria	Yersiniaceae	Yersinia	Yersinia pestis	Yersinia pestis
SCANDENTIA	Tupaiidae	Tupaia	Tupaia belangeri	Bacteria	Yersiniaceae	Yersinia	Yersinia pestis	Yersinia pestis
RODENTIA	Muridae	Rattus	Rattus tanezumi	Bacteria	Yersiniaceae	Yersinia	Yersinia pestis	Yersinia pestis
RODENTIA	Muridae	Rattus	Rattus nitidus	Bacteria	Yersiniaceae	Yersinia	Yersinia pestis	Yersinia pestis
RODENTIA	Muridae	Mus	Mus musculus	Bacteria	Yersiniaceae	Yersinia	Yersinia pestis	Yersinia pestis
RODENTIA	Muridae	Rattus	Rattus tanezumi	Bacteria	Yersiniaceae	Yersinia	Yersinia pestis	Yersinia pestis
RODENTIA	Muridae	Rattus	Rattus nitidus	Bacteria	Yersiniaceae	Yersinia	Yersinia pestis	Yersinia pestis
RODENTIA	Muridae	Mus	Mus musculus	Bacteria	Yersiniaceae	Yersinia	Yersinia pestis	Yersinia pestis
RODENTIA	Muridae	Rattus	Rattus norvegicus	Bacteria	Yersiniaceae	Yersinia	Yersinia pestis	Yersinia pestis
RODENTIA	Muridae	Rattus	Rattus tanezumi	Bacteria	Yersiniaceae	Yersinia	Yersinia pestis	Yersinia pestis
RODENTIA	Cricetidae	Eothenomys	Eothenomys miletus	Bacteria	Yersiniaceae	Yersinia	Yersinia pestis	Yersinia pestis
RODENTIA	Muridae	Micromys	Micromys minutus	Bacteria	Yersiniaceae	Yersinia	Yersinia pestis	Yersinia pestis
RODENTIA	Sciuridae	Callosciurus	Callosciurus erythraeus	Bacteria	Yersiniaceae	Yersinia	Yersinia pestis	Yersinia pestis
EULIPOTYPHLA	Soricidae	Crocidura	Crocidura attenuata	Bacteria	Yersiniaceae	Yersinia	Yersinia pestis	Yersinia pestis
RODENTIA	Muridae	Niviventer	Niviventer andersoni	Bacteria	Yersiniaceae	Yersinia	Yersinia pestis	Yersinia pestis
RODENTIA	Cricetidae	Eothenomys	Eothenomys miletus	Bacteria	Yersiniaceae	Yersinia	Yersinia pestis	Yersinia pestis
RODENTIA	Muridae	Micromys	Micromys minutus	Bacteria	Yersiniaceae	Yersinia	Yersinia pestis	Yersinia pestis
EULIPOTYPHLA	Soricidae	Crocidura	Crocidura attenuata	Bacteria	Yersiniaceae	Yersinia	Yersinia pestis	Yersinia pestis
RODENTIA	Muridae	Rattus	Rattus norvegicus	Bacteria	Yersiniaceae	Yersinia	Yersinia pestis	Yersinia pestis
RODENTIA	Muridae	Rattus	Rattus nitidus	Bacteria	Leptospiraceae	Leptospira	Leptospira alexanderi	Leptospira alexanderi
RODENTIA	Muridae	Rattus	Rattus nitidus	Bacteria	Leptospiraceae	Leptospira	Leptospira interrogans	Leptospira interrogans
RODENTIA	Muridae	Apodemus	Apodemus chevrieri	Bacteria	Leptospiraceae	Leptospira	Leptospira alexanderi	Leptospira alexanderi
RODENTIA	Muridae	Apodemus	Apodemus chevrieri	Bacteria	Leptospiraceae	Leptospira	Leptospira interrogans	Leptospira interrogans
RODENTIA	Muridae	Rattus	Rattus norvegicus	Bacteria	Leptospiraceae	Leptospira	Leptospira noguchii	Leptospira noguchii
RODENTIA	Muridae	Apodemus	Apodemus chevrieri	Bacteria	Leptospiraceae	Leptospira	Leptospira borgpetersenii	Leptospira borgpetersenii
RODENTIA	Muridae	Rattus	Rattus norvegicus	Bacteria	Leptospiraceae	Leptospira	Leptospira weilii	Leptospira weilii
RODENTIA	Muridae	Mus	Mus musculus	Bacteria	Leptospiraceae	Leptospira	Leptospira borgpetersenii	Leptospira borgpetersenii
RODENTIA	Muridae	Rattus	Rattus rattus	Bacteria	Leptospiraceae	Leptospira	Leptospira noguchii	Leptospira noguchii
RODENTIA	Cricetidae	Eothenomys	Eothenomys eleusis	Bacteria	Leptospiraceae	Leptospira	Leptospira interrogans	Leptospira interrogans
EULIPOTYPHLA	Soricidae	Anourosorex	Anourosorex yamashinai	Bacteria	Leptospiraceae	Leptospira	Leptospira alexanderi	Leptospira alexanderi
RODENTIA	Muridae	Rattus	Rattus norvegicus	Bacteria	Leptospiraceae	Leptospira	Leptospira interrogans	Leptospira interrogans
RODENTIA	Muridae	Rattus	Rattus norvegicus	Bacteria	Leptospiraceae	Leptospira	Leptospira borgpetersenii	Leptospira borgpetersenii
RODENTIA	Muridae	Mus	Mus musculus	Bacteria	Leptospiraceae	Leptospira	Leptospira interrogans	Leptospira interrogans
RODENTIA	Muridae	Mus	Mus caroli	Bacteria	Leptospiraceae	Leptospira	Leptospira alexanderi	Leptospira alexanderi
RODENTIA	Muridae	Mus	Mus caroli	Bacteria	Leptospiraceae	Leptospira	Leptospira interrogans	Leptospira interrogans
RODENTIA	Muridae	Rattus	Rattus nitidus	Bacteria	Leptospiraceae	Leptospira	Leptospira noguchii	Leptospira noguchii
RODENTIA	Muridae	Rattus	Rattus rattus	Bacteria	Leptospiraceae	Leptospira	Leptospira weilii	Leptospira weilii
RODENTIA	Muridae	Rattus	Rattus nitidus	Bacteria	Leptospiraceae	Leptospira	Leptospira weilii	Leptospira weilii
RODENTIA	Muridae	Apodemus	Apodemus agrarius	Bacteria	Leptospiraceae	Leptospira	Leptospira interrogans	Leptospira interrogans
RODENTIA	Muridae	Niviventer	Niviventer fulvescens	Bacteria	Leptospiraceae	Leptospira	Leptospira noguchii	Leptospira noguchii
RODENTIA	Muridae	Rattus	Rattus rattus	Bacteria	Leptospiraceae	Leptospira	Leptospira interrogans	Leptospira interrogans
RODENTIA	Muridae	Rattus	Rattus rattus	Bacteria	Leptospiraceae	Leptospira	Leptospira borgpetersenii	Leptospira borgpetersenii
RODENTIA	Muridae	Rattus	Rattus tanezumi	Bacteria	Leptospiraceae	Leptospira	Leptospira borgpetersenii	Leptospira borgpetersenii
RODENTIA	Muridae	Bandicota	Bandicota indica	Bacteria	Leptospiraceae	Leptospira	Leptospira interrogans	Leptospira interrogans
RODENTIA	Muridae	Leopoldamys	Leopoldamys edwardsi	Bacteria	Leptospiraceae	Leptospira	Leptospira alexanderi	Leptospira alexanderi
EULIPOTYPHLA	Soricidae	Suncus	Suncus murinus	Bacteria	Leptospiraceae	Leptospira	Leptospira interrogans	Leptospira interrogans
EULIPOTYPHLA	Soricidae	Suncus	Suncus murinus	Bacteria	Leptospiraceae	Leptospira	Leptospira alexanderi	Leptospira alexanderi
RODENTIA	Muridae	Mus	Mus pahari	Bacteria	Rickettsiaceae	Rickettsia	Rickettsia typhi	Rickettsia typhi
RODENTIA	Muridae	Rattus	Rattus tanezumi	Bacteria	Rickettsiaceae	Rickettsia	Rickettsia typhi	Rickettsia typhi
EULIPOTYPHLA	Soricidae	Crocidura	Crocidura attenuata	Bacteria	Rickettsiaceae	Rickettsia	Rickettsia typhi	Rickettsia typhi
EULIPOTYPHLA	Soricidae	Suncus	Suncus murinus	Bacteria	Rickettsiaceae	Rickettsia	Rickettsia typhi	Rickettsia typhi
RODENTIA	Cricetidae	Eothenomys	Eothenomys miletus	Bacteria	Anaplasmataceae	Anaplasma	Anaplasma phagocytophilum	Anaplasma phagocytophilum
RODENTIA	Muridae	Rattus	Rattus tanezumi	Bacteria	Anaplasmataceae	Anaplasma	Anaplasma phagocytophilum	Anaplasma phagocytophilum
RODENTIA	Muridae	Rattus	Rattus nitidus	Bacteria	Anaplasmataceae	Anaplasma	Anaplasma phagocytophilum	Anaplasma phagocytophilum
RODENTIA	Muridae	Rattus	Rattus tanezumi	Bacteria	Rickettsiaceae	Orientia	Orientia tsutsugamushi	Orientia tsutsugamushi
RODENTIA	Muridae	Rattus	Rattus tanezumi	Bacteria	Rickettsiaceae	Orientia	Orientia tsutsugamushi	Orientia tsutsugamushi
RODENTIA	Muridae	Niviventer	Niviventer fulvescens	Bacteria	Rickettsiaceae	Orientia	Orientia tsutsugamushi	Orientia tsutsugamushi
EULIPOTYPHLA	Soricidae	Suncus	Suncus murinus	Bacteria	Rickettsiaceae	Orientia	Orientia tsutsugamushi	Orientia tsutsugamushi
EULIPOTYPHLA	Erinaceidae	Hylomys	Hylomys suillus	Bacteria	Rickettsiaceae	Orientia	Orientia tsutsugamushi	Orientia tsutsugamushi
RODENTIA	Muridae	Apodemus	Apodemus draco	Bacteria	Rickettsiaceae	Orientia	Orientia tsutsugamushi	Orientia tsutsugamushi
RODENTIA	Muridae	Niviventer	Niviventer andersoni	Bacteria	Rickettsiaceae	Orientia	Orientia tsutsugamushi	Orientia tsutsugamushi
RODENTIA	Cricetidae	Eothenomys	Eothenomys miletus	Bacteria	Rickettsiaceae	Orientia	Orientia tsutsugamushi	Orientia tsutsugamushi
EULIPOTYPHLA	Soricidae	Crocidura	Crocidura attenuata	Bacteria	Rickettsiaceae	Orientia	Orientia tsutsugamushi	Orientia tsutsugamushi
RODENTIA	Muridae	Apodemus	Apodemus draco	Bacteria	Rickettsiaceae	Orientia	Orientia tsutsugamushi	Orientia tsutsugamushi
RODENTIA	Muridae	Apodemus	Apodemus latronum	Bacteria	Rickettsiaceae	Orientia	Orientia tsutsugamushi	Orientia tsutsugamushi
RODENTIA	Muridae	Niviventer	Niviventer confucianus	Bacteria	Rickettsiaceae	Orientia	Orientia tsutsugamushi	Orientia tsutsugamushi
RODENTIA	Muridae	Rattus	Rattus tanezumi	Bacteria	Yersiniaceae	Yersinia	Yersinia pestis	Yersinia pestis
EULIPOTYPHLA	Soricidae	Suncus	Suncus murinus	Bacteria	Yersiniaceae	Yersinia	Yersinia pestis	Yersinia pestis
RODENTIA	Muridae	Mus	Mus musculus	Bacteria	Yersiniaceae	Yersinia	Yersinia pestis	Yersinia pestis
RODENTIA	Muridae	Rattus	Rattus norvegicus	Bacteria	Yersiniaceae	Yersinia	Yersinia pestis	Yersinia pestis
RODENTIA	Muridae	Rattus	Rattus tanezumi	Bacteria	Yersiniaceae	Yersinia	Yersinia pestis	Yersinia pestis
RODENTIA	Muridae	Apodemus	Apodemus agrarius	Bacteria	Leptospiraceae	Leptospira	Leptospira interrogans	Leptospira interrogans
EULIPOTYPHLA	Soricidae	Anourosorex	Anourosorex squamipes	Bacteria	Leptospiraceae	Leptospira	Leptospira interrogans	Leptospira interrogans
RODENTIA	Muridae	Rattus	Rattus nitidus	Bacteria	Leptospiraceae	Leptospira	Leptospira interrogans	Leptospira interrogans
RODENTIA	Sciuridae	Marmota	Marmota himalayana	Bacteria	Yersiniaceae	Yersinia	Yersinia pestis	Yersinia pestis
RODENTIA	Sciuridae	Marmota	Marmota himalayana	Bacteria	Yersiniaceae	Yersinia	Yersinia pestis	Yersinia pestis
RODENTIA	Cricetidae	Cricetulus	Cricetulus migratorius	Bacteria	Yersiniaceae	Yersinia	Yersinia pestis	Yersinia pestis
RODENTIA	Muridae	Rattus	Rattus norvegicus	Bacteria	Yersiniaceae	Yersinia	Yersinia pestis	Yersinia pestis
RODENTIA	Muridae	Rattus	Rattus tanezumi	Bacteria	Anaplasmataceae	Anaplasma	Anaplasma phagocytophilum	Anaplasma phagocytophilum
RODENTIA	Muridae	Rattus	Rattus norvegicus	Bacteria	Anaplasmataceae	Anaplasma	Anaplasma phagocytophilum	Anaplasma phagocytophilum
RODENTIA	Muridae	Leopoldamys	Leopoldamys edwardsi	Bacteria	Anaplasmataceae	Anaplasma	Anaplasma phagocytophilum	Anaplasma phagocytophilum
RODENTIA	Muridae	Apodemus	Apodemus agrarius	Bacteria	Yersiniaceae	Yersinia	Yersinia pestis	Yersinia pestis
RODENTIA	Muridae	Apodemus	Apodemus agrarius	Bacteria	Yersiniaceae	Yersinia	Yersinia pestis	Yersinia pestis
RODENTIA	Muridae	Rattus	Rattus losea	Bacteria	Yersiniaceae	Yersinia	Yersinia pestis	Yersinia pestis
EULIPOTYPHLA	Soricidae	Suncus	Suncus murinus	Bacteria	Yersiniaceae	Yersinia	Yersinia pestis	Yersinia pestis
RODENTIA	Muridae	Rattus	Rattus tanezumi	Bacteria	Francisellaceae	Francisella	Francisella tularensis	Francisella tularensis
RODENTIA	Muridae	Apodemus	Apodemus agrarius	Bacteria	Yersiniaceae	Yersinia	Yersinia pestis	Yersinia pestis
RODENTIA	Muridae	Rattus	Rattus losea	Bacteria	Yersiniaceae	Yersinia	Yersinia pestis	Yersinia pestis
EULIPOTYPHLA	Soricidae	Suncus	Suncus murinus	Bacteria	Yersiniaceae	Yersinia	Yersinia pestis	Yersinia pestis
RODENTIA	Muridae	Rattus	Rattus tanezumi	Bacteria	Yersiniaceae	Yersinia	Yersinia pestis	Yersinia pestis
RODENTIA	Muridae	Apodemus	Apodemus agrarius	Bacteria	Yersiniaceae	Yersinia	Yersinia pestis	Yersinia pestis
RODENTIA	Muridae	Rattus	Rattus norvegicus	Bacteria	Yersiniaceae	Yersinia	Yersinia pestis	Yersinia pestis
RODENTIA	Muridae	Rattus	Rattus tanezumi	Bacteria	Yersiniaceae	Yersinia	Yersinia pestis	Yersinia pestis
RODENTIA	Muridae	Niviventer	Niviventer confucianus	Bacteria	Yersiniaceae	Yersinia	Yersinia pestis	Yersinia pestis
EULIPOTYPHLA	Soricidae	Suncus	Suncus murinus	Bacteria	Yersiniaceae	Yersinia	Yersinia pestis	Yersinia pestis
RODENTIA	Muridae	Rattus	Rattus losea	Bacteria	Yersiniaceae	Yersinia	Yersinia pestis	Yersinia pestis
RODENTIA	Muridae	Apodemus	Apodemus agrarius	Bacteria	Yersiniaceae	Yersinia	Yersinia pestis	Yersinia pestis
RODENTIA	Muridae	Rattus	Rattus losea	Bacteria	Yersiniaceae	Yersinia	Yersinia pestis	Yersinia pestis
RODENTIA	Muridae	Rattus	Rattus norvegicus	Bacteria	Yersiniaceae	Yersinia	Yersinia pestis	Yersinia pestis
RODENTIA	Muridae	Apodemus	Apodemus agrarius	Bacteria	Anaplasmataceae	Ehrlichia	Candidatus Neoehrlichia mikurensis	Candidatus Neoehrlichia mikurensis
RODENTIA	Muridae	Rattus	Rattus losea	Bacteria	Anaplasmataceae	Ehrlichia	Candidatus Neoehrlichia mikurensis	Candidatus Neoehrlichia mikurensis
RODENTIA	Muridae	Niviventer	Niviventer confucianus	Bacteria	Anaplasmataceae	Anaplasma	Anaplasma bovis	Anaplasma bovis
RODENTIA	Muridae	Apodemus	Apodemus agrarius	Bacteria	Anaplasmataceae	Anaplasma	Anaplasma phagocytophilum	Anaplasma phagocytophilum
RODENTIA	Muridae	Berylmys	Berylmys bowersi	Bacteria	Anaplasmataceae	Anaplasma	Anaplasma bovis	Anaplasma bovis
RODENTIA	Muridae	Rattus	Rattus losea	Bacteria	Anaplasmataceae	Anaplasma	Anaplasma phagocytophilum	Anaplasma phagocytophilum
RODENTIA	Muridae	Rattus	Rattus losea	Bacteria	Anaplasmataceae	Anaplasma	Anaplasma bovis	Anaplasma bovis
RODENTIA	Cricetidae	Cricetulus	Cricetulus barabensis	Bacteria	Anaplasmataceae	Anaplasma	Anaplasma phagocytophilum	Anaplasma phagocytophilum
RODENTIA	Muridae	Apodemus	Apodemus agrarius	Bacteria	Bartonellaceae	Bartonella	Bartonella henselae	Bartonella henselae
RODENTIA	Muridae	Rattus	Rattus norvegicus	Bacteria	Bartonellaceae	Bartonella	Bartonella henselae	Bartonella henselae
RODENTIA	Muridae	Mus	Mus musculus	Bacteria	Bartonellaceae	Bartonella	Bartonella henselae	Bartonella henselae
RODENTIA	Cricetidae	Alexandromys	Alexandromys fortis	Bacteria	Bartonellaceae	Bartonella	Bartonella henselae	Bartonella henselae
RODENTIA	Muridae	Niviventer	Niviventer confucianus	Bacteria	Bartonellaceae	Bartonella	Bartonella henselae	Bartonella henselae
RODENTIA	Muridae	Rattus	Rattus losea	Bacteria	Bartonellaceae	Bartonella	Bartonella henselae	Bartonella henselae
RODENTIA	Muridae	Niviventer	Niviventer confucianus	Bacteria	Borreliaceae	Borrelia	Borrelia burgdorferi sensu lato	Borrelia burgdorferi sensu lato
RODENTIA	Muridae	Niviventer	Niviventer fulvescens	Bacteria	Borreliaceae	Borrelia	Borrelia burgdorferi sensu lato	Borrelia burgdorferi sensu lato
RODENTIA	Muridae	Rattus	Rattus norvegicus	Bacteria	Borreliaceae	Borrelia	Borrelia valaisiana	Borrelia valaisiana
RODENTIA	Muridae	Apodemus	Apodemus agrarius	Bacteria	Bartonellaceae	Bartonella	Bartonella grahamii	Bartonella grahamii
RODENTIA	Muridae	Niviventer	Niviventer confucianus	Bacteria	Bartonellaceae	Bartonella	Bartonella grahamii	Bartonella grahamii
RODENTIA	Muridae	Rattus	Rattus losea	Bacteria	Bartonellaceae	Bartonella	Bartonella grahamii	Bartonella grahamii
RODENTIA	Muridae	Rattus	Rattus tanezumi	Bacteria	Bartonellaceae	Bartonella	Bartonella grahamii	Bartonella grahamii
RODENTIA	Muridae	Rattus	Rattus norvegicus	Bacteria	Bartonellaceae	Bartonella	Bartonella grahamii	Bartonella grahamii
RODENTIA	Cricetidae	Eothenomys	Eothenomys melanogaster	Bacteria	Bartonellaceae	Bartonella	Bartonella grahamii	Bartonella grahamii
RODENTIA	Cricetidae	Alexandromys	Alexandromys fortis	Bacteria	Bartonellaceae	Bartonella	Bartonella grahamii	Bartonella grahamii
RODENTIA	Muridae	Apodemus	Apodemus peninsulae	Bacteria	Bartonellaceae	Bartonella	Bartonella grahamii	Bartonella grahamii
RODENTIA	Muridae	Niviventer	Niviventer confucianus	Bacteria	Anaplasmataceae	Ehrlichia	Ehrlichia chaffeensis	Ehrlichia chaffeensis
RODENTIA	Muridae	Apodemus	Apodemus agrarius	Bacteria	Anaplasmataceae	Ehrlichia	Ehrlichia chaffeensis	Ehrlichia chaffeensis
RODENTIA	Muridae	Rattus	Rattus losea	Bacteria	Anaplasmataceae	Ehrlichia	Ehrlichia chaffeensis	Ehrlichia chaffeensis
EULIPOTYPHLA	Soricidae	Suncus	Suncus murinus	Bacteria	Anaplasmataceae	Ehrlichia	Ehrlichia chaffeensis	Ehrlichia chaffeensis
RODENTIA	Muridae	Berylmys	Berylmys bowersi	Bacteria	Rickettsiaceae	Rickettsia	Rickettsia prowazekii	Rickettsia prowazekii
RODENTIA	Sciuridae	Sciurus	Sciurus vulgaris	Bacteria	Rickettsiaceae	Rickettsia	Rickettsia prowazekii	Rickettsia prowazekii
RODENTIA	Muridae	Niviventer	Niviventer confucianus	Bacteria	Rickettsiaceae	Rickettsia	Rickettsia prowazekii	Rickettsia prowazekii
RODENTIA	Muridae	Apodemus	Apodemus agrarius	Bacteria	Rickettsiaceae	Rickettsia	Rickettsia prowazekii	Rickettsia prowazekii
RODENTIA	Muridae	Berylmys	Berylmys bowersi	Bacteria	Rickettsiaceae	Rickettsia	Rickettsia typhi	Rickettsia typhi
RODENTIA	Muridae	Rattus	Rattus losea	Bacteria	Rickettsiaceae	Rickettsia	Rickettsia typhi	Rickettsia typhi
RODENTIA	Muridae	Apodemus	Apodemus sylvaticus	Bacteria	Rickettsiaceae	Rickettsia	Rickettsia typhi	Rickettsia typhi
RODENTIA	Muridae	Niviventer	Niviventer confucianus	Bacteria	Rickettsiaceae	Rickettsia	Rickettsia typhi	Rickettsia typhi
RODENTIA	Muridae	Apodemus	Apodemus agrarius	Bacteria	Yersiniaceae	Yersinia	Yersinia pestis	Yersinia pestis
RODENTIA	Muridae	Mus	Mus musculus	Bacteria	Yersiniaceae	Yersinia	Yersinia pestis	Yersinia pestis
RODENTIA	Muridae	Niviventer	Niviventer confucianus	Bacteria	Yersiniaceae	Yersinia	Yersinia pestis	Yersinia pestis
RODENTIA	Muridae	Rattus	Rattus tanezumi	Bacteria	Yersiniaceae	Yersinia	Yersinia pestis	Yersinia pestis
RODENTIA	Muridae	Rattus	Rattus losea	Bacteria	Yersiniaceae	Yersinia	Yersinia pestis	Yersinia pestis
RODENTIA	Muridae	Rattus	Rattus norvegicus	Bacteria	Yersiniaceae	Yersinia	Yersinia pestis	Yersinia pestis
EULIPOTYPHLA	Soricidae	Suncus	Suncus murinus	Bacteria	Yersiniaceae	Yersinia	Yersinia pestis	Yersinia pestis
RODENTIA	Muridae	Rattus	Rattus tanezumi	Bacteria	Bartonellaceae	Bartonella	Bartonella grahamii	Bartonella grahamii
RODENTIA	Muridae	Rattus	Rattus norvegicus	Bacteria	Yersiniaceae	Yersinia	Yersinia pestis	Yersinia pestis
RODENTIA	Muridae	Rattus	Rattus tanezumi	Bacteria	Yersiniaceae	Yersinia	Yersinia pestis	Yersinia pestis
RODENTIA	Muridae	Apodemus	Apodemus agrarius	Bacteria	Yersiniaceae	Yersinia	Yersinia pestis	Yersinia pestis
RODENTIA	Cricetidae	Eothenomys	Eothenomys melanogaster	Bacteria	Yersiniaceae	Yersinia	Yersinia pestis	Yersinia pestis
RODENTIA	Muridae	Rattus	Rattus losea	Bacteria	Borreliaceae	Borrelia	Borrelia valaisiana	Borrelia valaisiana
RODENTIA	Muridae	Apodemus	Apodemus peninsulae	Bacteria	Borreliaceae	Borrelia	Borrelia valaisiana	Borrelia valaisiana
RODENTIA	Muridae	Rattus	Rattus losea	Bacteria	Borreliaceae	Borrelia	Borrelia valaisiana	Borrelia valaisiana
EULIPOTYPHLA	Soricidae	Suncus	Suncus murinus	Bacteria	Borreliaceae	Borrelia	Borrelia valaisiana	Borrelia valaisiana
RODENTIA	Muridae	Rattus	Rattus losea	Bacteria	Borreliaceae	Borrelia	Borrelia valaisiana	Borrelia valaisiana
RODENTIA	Muridae	Apodemus	Apodemus agrarius	Bacteria	Borreliaceae	Borrelia	Borrelia valaisiana	Borrelia valaisiana
EULIPOTYPHLA	Soricidae	Suncus	Suncus murinus	Bacteria	Borreliaceae	Borrelia	Borrelia valaisiana	Borrelia valaisiana
RODENTIA	Muridae	Rattus	Rattus losea	Bacteria	Borreliaceae	Borrelia	Borrelia valaisiana	Borrelia valaisiana
EULIPOTYPHLA	Soricidae	Suncus	Suncus murinus	Bacteria	Borreliaceae	Borrelia	Borrelia valaisiana	Borrelia valaisiana
RODENTIA	Muridae	Rattus	Rattus losea	Bacteria	Anaplasmataceae	Ehrlichia	Ehrlichia chaffeensis	Ehrlichia chaffeensis
RODENTIA	Muridae	Berylmys	Berylmys bowersi	Bacteria	Anaplasmataceae	Anaplasma	Anaplasma bovis	Anaplasma bovis
RODENTIA	Muridae	Apodemus	Apodemus agrarius	Bacteria	Rickettsiaceae	Orientia	Orientia tsutsugamushi	Orientia tsutsugamushi
RODENTIA	Muridae	Niviventer	Niviventer confucianus	Bacteria	Borreliaceae	Borrelia	Borrelia valaisiana	Borrelia valaisiana
RODENTIA	Muridae	Rattus	Rattus tanezumi	Bacteria	Borreliaceae	Borrelia	Borrelia valaisiana	Borrelia valaisiana
RODENTIA	Muridae	Niviventer	Niviventer fulvescens	Bacteria	Borreliaceae	Borrelia	Borrelia valaisiana	Borrelia valaisiana
RODENTIA	Muridae	Rattus	Rattus norvegicus	Bacteria	Borreliaceae	Borrelia	Borrelia valaisiana	Borrelia valaisiana
RODENTIA	Muridae	Apodemus	Apodemus agrarius	Bacteria	Borreliaceae	Borrelia	Borrelia valaisiana	Borrelia valaisiana
RODENTIA	Muridae	Niviventer	Niviventer confucianus	Bacteria	Borreliaceae	Borrelia	Borrelia valaisiana	Borrelia valaisiana
RODENTIA	Muridae	Rattus	Rattus tanezumi	Bacteria	Borreliaceae	Borrelia	Borrelia valaisiana	Borrelia valaisiana
RODENTIA	Muridae	Niviventer	Niviventer fulvescens	Bacteria	Borreliaceae	Borrelia	Borrelia valaisiana	Borrelia valaisiana
RODENTIA	Muridae	Rattus	Rattus norvegicus	Bacteria	Borreliaceae	Borrelia	Borrelia valaisiana	Borrelia valaisiana
RODENTIA	Muridae	Apodemus	Apodemus agrarius	Bacteria	Borreliaceae	Borrelia	Borrelia valaisiana	Borrelia valaisiana
RODENTIA	Muridae	Rattus	Rattus tanezumi	Bacteria	Yersiniaceae	Yersinia	Yersinia enterocolitica	Yersinia enterocolitica
RODENTIA	Muridae	Rattus	Rattus tanezumi	Bacteria	Yersiniaceae	Yersinia	Yersinia pestis	Yersinia pestis
RODENTIA	Muridae	Apodemus	Apodemus agrarius	Bacteria	Anaplasmataceae	Ehrlichia	Ehrlichia chaffeensis	Ehrlichia chaffeensis
RODENTIA	Muridae	Apodemus	Apodemus peninsulae	Bacteria	Anaplasmataceae	Ehrlichia	Ehrlichia chaffeensis	Ehrlichia chaffeensis
RODENTIA	Muridae	Rattus	Rattus norvegicus	Bacteria	Anaplasmataceae	Ehrlichia	Ehrlichia chaffeensis	Ehrlichia chaffeensis
RODENTIA	Cricetidae	Alexandromys	Alexandromys fortis	Bacteria	Rickettsiaceae	Rickettsia	Rickettsia typhi	Rickettsia typhi
RODENTIA	Muridae	Apodemus	Apodemus agrarius	Bacteria	Rickettsiaceae	Rickettsia	Rickettsia typhi	Rickettsia typhi
RODENTIA	Muridae	Rattus	Rattus norvegicus	Bacteria	Rickettsiaceae	Rickettsia	Rickettsia typhi	Rickettsia typhi
RODENTIA	Muridae	Apodemus	Apodemus peninsulae	Bacteria	Rickettsiaceae	Rickettsia	Rickettsia typhi	Rickettsia typhi
RODENTIA	Cricetidae	Myodes	Myodes rutilus	Bacteria	Rickettsiaceae	Rickettsia	Rickettsia typhi	Rickettsia typhi
RODENTIA	Muridae	Apodemus	Apodemus agrarius	Bacteria	Borreliaceae	Borrelia	Borrelia garinii	Borrelia garinii
RODENTIA	Cricetidae	Tscherskia	Tscherskia triton	Bacteria	Borreliaceae	Borrelia	Borrelia garinii	Borrelia garinii
RODENTIA	Muridae	Meriones	Meriones meridianus	Bacteria	Rickettsiaceae	Rickettsia	Candidatus Rickettsia tarasevichiae	Candidatus Rickettsia tarasevichiae
RODENTIA	Dipodidae	Orientallactaga	Orientallactaga sibirica	Bacteria	Rickettsiaceae	Rickettsia	Candidatus Rickettsia tarasevichiae	Candidatus Rickettsia tarasevichiae
RODENTIA	Muridae	Meriones	Meriones libycus	Bacteria	Anaplasmataceae	Anaplasma	Anaplasma phagocytophilum	Anaplasma phagocytophilum
RODENTIA	Muridae	Meriones	Meriones meridianus	Bacteria	Borreliaceae	Borrelia	Borrelia caucasica	Borrelia caucasica
RODENTIA	Muridae	Mus	Mus musculus	Bacteria	Anaplasmataceae	Anaplasma	Anaplasma phagocytophilum	Anaplasma phagocytophilum
RODENTIA	Muridae	Rhombomys	Rhombomys opimus	Bacteria	Borreliaceae	Borrelia	Borrelia caucasica	Borrelia caucasica
RODENTIA	Muridae	Rhombomys	Rhombomys opimus	Bacteria	Anaplasmataceae	Anaplasma	Anaplasma phagocytophilum	Anaplasma phagocytophilum
RODENTIA	Muridae	Rattus	Rattus norvegicus	Bacteria	Rickettsiaceae	Orientia	Orientia tsutsugamushi	Orientia tsutsugamushi
RODENTIA	Muridae	Apodemus	Apodemus agrarius	Bacteria	Rickettsiaceae	Orientia	Orientia tsutsugamushi	Orientia tsutsugamushi
RODENTIA	Cricetidae	Cricetulus	Cricetulus barabensis	Bacteria	Rickettsiaceae	Orientia	Orientia tsutsugamushi	Orientia tsutsugamushi
RODENTIA	Cricetidae	Alexandromys	Alexandromys maximowiczii	Bacteria	Rickettsiaceae	Orientia	Orientia tsutsugamushi	Orientia tsutsugamushi
RODENTIA	Cricetidae	Alexandromys	Alexandromys maximowiczii	Bacteria	Rickettsiaceae	Rickettsia	Rickettsia sibirica	Rickettsia sibirica
RODENTIA	Cricetidae	Cricetulus	Cricetulus barabensis	Bacteria	Rickettsiaceae	Rickettsia	Rickettsia sibirica	Rickettsia sibirica
RODENTIA	Cricetidae	Circetus	Cricetus cricetus	Bacteria	Rickettsiaceae	Rickettsia	Rickettsia sibirica	Rickettsia sibirica
RODENTIA	Muridae	Apodemus	Apodemus agrarius	Bacteria	Rickettsiaceae	Rickettsia	Candidatus Rickettsia tarasevichiae	Candidatus Rickettsia tarasevichiae
RODENTIA	Sciuridae	Spermophilus	Spermophilus erythrogenys	Bacteria	Bartonellaceae	Bartonella	Bartonella grahamii	Bartonella grahamii
RODENTIA	Cricetidae	Lasiopodomys	Lasiopodomys brandtii	Bacteria	Bartonellaceae	Bartonella	Bartonella grahamii	Bartonella grahamii
RODENTIA	Cricetidae	Craseomys	Craseomys rufocanus	Virus	Paramyxoviridae	Jeilongvirus	Beilong jeilongvirus	Beilong jeilongvirus
EULIPOTYPHLA	Soricidae	Crocidura	Crocidura shantungensis	Virus	Paramyxoviridae	Jeilongvirus	Beilong jeilongvirus	Beilong jeilongvirus
RODENTIA	Muridae	Apodemus	Apodemus peninsulae	Virus	Paramyxoviridae	Jeilongvirus	Beilong jeilongvirus	Beilong jeilongvirus
EULIPOTYPHLA	Soricidae	Suncus	Suncus murinus	Virus	Paramyxoviridae	Jeilongvirus	Beilong jeilongvirus	Beilong jeilongvirus
RODENTIA	Cricetidae	Allocricetulus	Allocricetulus eversmanni	Virus	Paramyxoviridae	Jeilongvirus	Beilong jeilongvirus	Beilong jeilongvirus
RODENTIA	Muridae	Rattus	Rattus norvegicus	Virus	Paramyxoviridae	Jeilongvirus	Beilong jeilongvirus	Beilong jeilongvirus
RODENTIA	Cricetidae	Craseomys	Craseomys rufocanus	Virus	Paramyxoviridae	Jeilongvirus	Beilong jeilongvirus	Beilong jeilongvirus
EULIPOTYPHLA	Soricidae	Crocidura	Crocidura shantungensis	Virus	Paramyxoviridae	Jeilongvirus	Beilong jeilongvirus	Beilong jeilongvirus
RODENTIA	Muridae	Apodemus	Apodemus peninsulae	Virus	Paramyxoviridae	Jeilongvirus	Beilong jeilongvirus	Beilong jeilongvirus
EULIPOTYPHLA	Soricidae	Suncus	Suncus murinus	Virus	Paramyxoviridae	Jeilongvirus	Beilong jeilongvirus	Beilong jeilongvirus
RODENTIA	Cricetidae	Allocricetulus	Allocricetulus eversmanni	Virus	Paramyxoviridae	Jeilongvirus	Beilong jeilongvirus	Beilong jeilongvirus
RODENTIA	Muridae	Rattus	Rattus norvegicus	Virus	Paramyxoviridae	Jeilongvirus	Beilong jeilongvirus	Beilong jeilongvirus
RODENTIA	Cricetidae	Craseomys	Craseomys rufocanus	Virus	Paramyxoviridae	Jeilongvirus	Beilong jeilongvirus	Beilong jeilongvirus
EULIPOTYPHLA	Soricidae	Crocidura	Crocidura shantungensis	Virus	Paramyxoviridae	Jeilongvirus	Beilong jeilongvirus	Beilong jeilongvirus
RODENTIA	Muridae	Apodemus	Apodemus peninsulae	Virus	Paramyxoviridae	Jeilongvirus	Beilong jeilongvirus	Beilong jeilongvirus
EULIPOTYPHLA	Soricidae	Suncus	Suncus murinus	Virus	Paramyxoviridae	Jeilongvirus	Beilong jeilongvirus	Beilong jeilongvirus
RODENTIA	Cricetidae	Allocricetulus	Allocricetulus eversmanni	Virus	Paramyxoviridae	Jeilongvirus	Beilong jeilongvirus	Beilong jeilongvirus
RODENTIA	Muridae	Rattus	Rattus norvegicus	Virus	Paramyxoviridae	Jeilongvirus	Beilong jeilongvirus	Beilong jeilongvirus
LAGOMORPHA	Ochotonidae	Ochotona	Ochotona curzoniae	Bacteria	Actinomycetaceae	Actinomyces	Actinomyces gaoshouyii	Actinomyces gaoshouyii
RODENTIA	Sciuridae	Marmota	Marmota himalayana	Bacteria	Actinomycetaceae	Boudabousia	Boudabousia liubingyangii	Boudabousia liubingyangii
RODENTIA	Pteromyidae	Trogopterus	Trogopterus xanthipes	Bacteria	Leptospiraceae	Leptospira	Leptospira interrogans	Leptospira interrogans
RODENTIA	Cricetidae	Cricetulus	Cricetulus migratorius	Fungus	Debaryomycetaceae	Candida	Candida albicans	Candida albicans
RODENTIA	Spalacidae	Rhizomys	Rhizomys pruinosus	Fungus	Trichocomaceae	Talaromyces	Talaromyces marneffei	Talaromyces marneffei
RODENTIA	Spalacidae	Rhizomys	Rhizomys pruinosus	Fungus	Trichocomaceae	Talaromyces	Talaromyces marneffei	Talaromyces marneffei
RODENTIA	Spalacidae	Rhizomys	Rhizomys pruinosus	Fungus	Trichocomaceae	Talaromyces	Talaromyces marneffei	Talaromyces marneffei
RODENTIA	Cricetidae	Cricetulus	Cricetulus migratorius	Fungus	Trichocomaceae	Talaromyces	Talaromyces marneffei	Talaromyces marneffei
RODENTIA	Spalacidae	Rhizomys	Rhizomys pruinosus	Fungus	Trichocomaceae	Talaromyces	Talaromyces marneffei	Talaromyces marneffei
RODENTIA	Sciuridae	Spermophilus	Spermophilus dauricus	Parasite	Taeniidae	Hydatigera	Hydatigera taeniaeformis	Hydatigera taeniaeformis
RODENTIA	Muridae	Apodemus	Apodemus chevrieri	Parasite	Babesiidae	Babesia	Babesia microti	Babesia microti
EULIPOTYPHLA	Soricidae	Anourosorex	Anourosorex squamipes	Parasite	Babesiidae	Babesia	Babesia microti	Babesia microti
RODENTIA	Muridae	Apodemus	Apodemus draco	Parasite	Babesiidae	Babesia	Babesia microti	Babesia microti
EULIPOTYPHLA	Soricidae	Crocidura	Crocidura attenuata	Parasite	Babesiidae	Babesia	Babesia microti	Babesia microti
EULIPOTYPHLA	Soricidae	Crocidura	Crocidura lasiura	Parasite	Babesiidae	Babesia	Babesia microti	Babesia microti
RODENTIA	Cricetidae	Eothenomys	Eothenomys eleusis	Parasite	Babesiidae	Babesia	Babesia microti	Babesia microti
RODENTIA	Cricetidae	Eothenomys	Eothenomys miletus	Parasite	Babesiidae	Babesia	Babesia microti	Babesia microti
EULIPOTYPHLA	Erinaceidae	Hylomys	Hylomys suillus	Parasite	Babesiidae	Babesia	Babesia microti	Babesia microti
RODENTIA	Muridae	Micromys	Micromys minutus	Parasite	Babesiidae	Babesia	Babesia microti	Babesia microti
RODENTIA	Muridae	Mus	Mus caroli	Parasite	Babesiidae	Babesia	Babesia microti	Babesia microti
RODENTIA	Muridae	Mus	Mus pahari	Parasite	Babesiidae	Babesia	Babesia microti	Babesia microti
RODENTIA	Muridae	Niviventer	Niviventer fulvescens	Parasite	Babesiidae	Babesia	Babesia microti	Babesia microti
RODENTIA	Muridae	Niviventer	Niviventer confucianus	Parasite	Babesiidae	Babesia	Babesia microti	Babesia microti
RODENTIA	Muridae	Rattus	Rattus rattus	Parasite	Babesiidae	Babesia	Babesia microti	Babesia microti
RODENTIA	Muridae	Rattus	Rattus tanezumi	Parasite	Babesiidae	Babesia	Babesia microti	Babesia microti
RODENTIA	Sciuridae	Sciurus	Sciurus vulgaris	Parasite	Babesiidae	Babesia	Babesia microti	Babesia microti
EULIPOTYPHLA	Soricidae	Suncus	Suncus murinus	Parasite	Babesiidae	Babesia	Babesia microti	Babesia microti
SCANDENTIA	Tupaiidae	Tupaia	Tupaia belangeri	Parasite	Babesiidae	Babesia	Babesia microti	Babesia microti
RODENTIA	Muridae	Berylmys	Berylmys bowersi	Parasite	Babesiidae	Babesia	Babesia microti	Babesia microti
RODENTIA	Muridae	Niviventer	Niviventer confucianus	Parasite	Babesiidae	Babesia	Babesia microti	Babesia microti
RODENTIA	Muridae	Niviventer	Niviventer confucianus	Parasite	Babesiidae	Babesia	Babesia microti	Babesia microti
RODENTIA	Muridae	Rhombomys	Rhombomys opimus	Parasite	Trypanosomatidae	Leishmania	Leishmania turanica	Leishmania turanica
RODENTIA	Muridae	Rattus	Rattus norvegicus	Parasite	Angiostrongylidae	Angiostrongylus	Angiostrongylus cantonensis	Angiostrongylus cantonensis
RODENTIA	Muridae	Rattus	Rattus norvegicus	Parasite	Angiostrongylidae	Angiostrongylus	Angiostrongylus cantonensis	Angiostrongylus cantonensis
RODENTIA	Muridae	Rattus	Rattus tanezumi	Parasite	Angiostrongylidae	Angiostrongylus	Angiostrongylus cantonensis	Angiostrongylus cantonensis
RODENTIA	Muridae	Bandicota	Bandicota indica	Parasite	Angiostrongylidae	Angiostrongylus	Angiostrongylus cantonensis	Angiostrongylus cantonensis
RODENTIA	Muridae	Rattus	Rattus rattus	Parasite	Angiostrongylidae	Angiostrongylus	Angiostrongylus cantonensis	Angiostrongylus cantonensis
RODENTIA	Muridae	Rattus	Rattus losea	Parasite	Angiostrongylidae	Angiostrongylus	Angiostrongylus cantonensis	Angiostrongylus cantonensis
RODENTIA	Sciuridae	Callosciurus	Callosciurus erythraeus	Parasite	Cryptosporidiidae	Cryptosporidium	Cryptosporidium parvum	Cryptosporidium parvum
RODENTIA	Muridae	Rattus	Rattus norvegicus	Parasite	Angiostrongylidae	Angiostrongylus	Angiostrongylus cantonensis	Angiostrongylus cantonensis
RODENTIA	Muridae	Rattus	Rattus norvegicus	Parasite	Angiostrongylidae	Angiostrongylus	Angiostrongylus cantonensis	Angiostrongylus cantonensis
RODENTIA	Cricetidae	Alexandromys	Alexandromys fortis	Parasite	Sarcocystidae	Toxoplasma	Toxoplasma gondii	Toxoplasma gondii
RODENTIA	Cricetidae	Alexandromys	Alexandromys fortis	Parasite	Sarcocystidae	Toxoplasma	Toxoplasma gondii	Toxoplasma gondii
SCANDENTIA	Tupaiidae	Tupaia	Tupaia belangeri	Parasite	Schistosomatidae	Schistosoma	Schistosoma sinensium	Schistosoma sinensium
RODENTIA	Sciuridae	Callosciurus	Callosciurus erythraeus	Parasite	Enterocytozoonidae	Enterocytozoon	Enterocytozoon bieneusi	Enterocytozoon bieneusi
RODENTIA	Sciuridae	Callosciurus	Callosciurus erythraeus	Parasite	Enterocytozoonidae	Enterocytozoon	Enterocytozoon bieneusi	Enterocytozoon bieneusi
RODENTIA	Sciuridae	Callosciurus	Callosciurus erythraeus	Parasite	Enterocytozoonidae	Enterocytozoon	Enterocytozoon bieneusi	Enterocytozoon bieneusi
RODENTIA	Cricetidae	Eothenomys	Eothenomys miletus	Parasite	Sarcocystidae	Toxoplasma	Toxoplasma gondii	Toxoplasma gondii
EULIPOTYPHLA	Soricidae	Crocidura	Crocidura attenuata	Parasite	Sarcocystidae	Toxoplasma	Toxoplasma gondii	Toxoplasma gondii
RODENTIA	Muridae	Rattus	Rattus rattus	Parasite	Sarcocystidae	Toxoplasma	Toxoplasma gondii	Toxoplasma gondii
RODENTIA	Muridae	Mus	Mus musculus	Parasite	Sarcocystidae	Toxoplasma	Toxoplasma gondii	Toxoplasma gondii
RODENTIA	Muridae	Niviventer	Niviventer confucianus	Parasite	Sarcocystidae	Toxoplasma	Toxoplasma gondii	Toxoplasma gondii
LAGOMORPHA	Ochotonidae	Ochotona	Ochotona curzoniae	Parasite	Taeniidae	Echinococcus	Echinococcus shiquicus	Echinococcus shiquicus
RODENTIA	Cricetidae	Microtus	Microtus arvalis	Parasite	Taeniidae	Echinococcus	Echinococcus multilocularis	Echinococcus multilocularis
RODENTIA	Cricetidae	Microtus	Microtus arvalis	Parasite	Taeniidae	Echinococcus	Echinococcus multilocularis	Echinococcus multilocularis
RODENTIA	Cricetidae	Microtus	Microtus arvalis	Parasite	Taeniidae	Echinococcus	Echinococcus multilocularis	Echinococcus multilocularis
RODENTIA	Cricetidae	Alexandromys	Alexandromys fortis	Parasite	Sarcocystidae	Toxoplasma	Toxoplasma gondii	Toxoplasma gondii
RODENTIA	Cricetidae	Eothenomys	Eothenomys eleusis	Parasite	Babesiidae	Babesia	Babesia microti	Babesia microti
RODENTIA	Muridae	Rattus	Rattus tanezumi	Parasite	Babesiidae	Babesia	Babesia microti	Babesia microti
RODENTIA	Muridae	Apodemus	Apodemus draco	Parasite	Babesiidae	Babesia	Babesia microti	Babesia microti
EULIPOTYPHLA	Soricidae	Crocidura	Crocidura vorax	Parasite	Babesiidae	Babesia	Babesia microti	Babesia microti
RODENTIA	Cricetidae	Eothenomys	Eothenomys custos	Parasite	Babesiidae	Babesia	Babesia microti	Babesia microti
RODENTIA	Cricetidae	Neodon	Neodon leucurus	Parasite	Babesiidae	Babesia	Babesia microti	Babesia microti
EULIPOTYPHLA	Soricidae	Suncus	Suncus murinus	Parasite	Babesiidae	Babesia	Babesia microti	Babesia microti
RODENTIA	Muridae	Mus	Mus pahari	Parasite	Babesiidae	Babesia	Babesia microti	Babesia microti
RODENTIA	Muridae	Apodemus	Apodemus latronum	Parasite	Babesiidae	Babesia	Babesia microti	Babesia microti
RODENTIA	Muridae	Niviventer	Niviventer confucianus	Parasite	Babesiidae	Babesia	Babesia microti	Babesia microti
RODENTIA	Muridae	Rattus	Rattus norvegicus	Parasite	Angiostrongylidae	Angiostrongylus	Angiostrongylus cantonensis	Angiostrongylus cantonensis
RODENTIA	Muridae	Rattus	Rattus norvegicus	Parasite	Enterocytozoonidae	Enterocytozoon	Enterocytozoon bieneusi	Enterocytozoon bieneusi
RODENTIA	Muridae	Apodemus	Apodemus agrarius	Parasite	Babesiidae	Babesia	Babesia microti	Babesia microti
EULIPOTYPHLA	Soricidae	Crocidura	Crocidura lasiura	Parasite	Babesiidae	Babesia	Babesia microti	Babesia microti
RODENTIA	Muridae	Berylmys	Berylmys bowersi	Parasite	Babesiidae	Babesia	Babesia microti	Babesia microti
RODENTIA	Muridae	Niviventer	Niviventer fulvescens	Parasite	Babesiidae	Babesia	Babesia microti	Babesia microti
SCANDENTIA	Tupaiidae	Tupaia	Tupaia belangeri	Parasite	Babesiidae	Babesia	Babesia microti	Babesia microti
EULIPOTYPHLA	Erinaceidae	Hylomys	Hylomys suillus	Parasite	Babesiidae	Babesia	Babesia microti	Babesia microti
RODENTIA	Muridae	Apodemus	Apodemus chevrieri	Parasite	Babesiidae	Babesia	Babesia microti	Babesia microti
LAGOMORPHA	Ochotonidae	Ochotona	Ochotona curzoniae	Parasite	Chabertiidae	Oesophagostomum	Oesophagostomum	Uncharacterised Oesophagostomum
LAGOMORPHA	Ochotonidae	Ochotona	Ochotona curzoniae	Parasite	Heteroxynematidae	Cephaluris	Cephaluris coloradensis	Cephaluris coloradensis
LAGOMORPHA	Ochotonidae	Ochotona	Ochotona curzoniae	Parasite	Hymenolepididae	Rodentolepis	Rodentolepis nana	Rodentolepis nana
LAGOMORPHA	Ochotonidae	Ochotona	Ochotona curzoniae	Parasite	Taeniidae	Echinococcus	Echinococcus multilocularis	Echinococcus multilocularis
LAGOMORPHA	Ochotonidae	Ochotona	Ochotona curzoniae	Parasite	Taeniidae	Echinococcus	Echinococcus shiquicus	Echinococcus shiquicus
RODENTIA	Muridae	Rattus	Rattus norvegicus	Parasite	Hymenolepididae	Rodentolepis	Rodentolepis nana	Rodentolepis nana
RODENTIA	Muridae	Rattus	Rattus norvegicus	Parasite	Hymenolepididae	Hymenolepis	Hymenolepis diminuta	Hymenolepis diminuta
RODENTIA	Muridae	Rattus	Rattus tanezumi	Parasite	Schistosomatidae	Schistosoma	Schistosoma japonicum	Schistosoma japonicum
RODENTIA	Muridae	Rattus	Rattus norvegicus	Parasite	Schistosomatidae	Schistosoma	Schistosoma japonicum	Schistosoma japonicum
RODENTIA	Muridae	Rattus	Rattus rattus	Parasite	Schistosomatidae	Schistosoma	Schistosoma japonicum	Schistosoma japonicum
RODENTIA	Muridae	Rattus	Rattus tanezumi	Parasite	Enterocytozoonidae	Enterocytozoon	Enterocytozoon bieneusi	Enterocytozoon bieneusi
RODENTIA	Muridae	Rattus	Rattus norvegicus	Parasite	Enterocytozoonidae	Enterocytozoon	Enterocytozoon bieneusi	Enterocytozoon bieneusi
RODENTIA	Muridae	Leopoldamys	Leopoldamys edwardsi	Parasite	Enterocytozoonidae	Enterocytozoon	Enterocytozoon bieneusi	Enterocytozoon bieneusi
RODENTIA	Muridae	Niviventer	Niviventer fulvescens	Parasite	Enterocytozoonidae	Enterocytozoon	Enterocytozoon bieneusi	Enterocytozoon bieneusi
RODENTIA	Muridae	Niviventer	Niviventer confucianus	Parasite	Enterocytozoonidae	Enterocytozoon	Enterocytozoon bieneusi	Enterocytozoon bieneusi
RODENTIA	Muridae	Rattus	Rattus rattus	Parasite	Enterocytozoonidae	Enterocytozoon	Enterocytozoon bieneusi	Enterocytozoon bieneusi
RODENTIA	Muridae	Rattus	Rattus losea	Parasite	Enterocytozoonidae	Enterocytozoon	Enterocytozoon bieneusi	Enterocytozoon bieneusi
RODENTIA	Sciuridae	Callosciurus	Callosciurus erythraeus	Parasite	Enterocytozoonidae	Enterocytozoon	Enterocytozoon bieneusi	Enterocytozoon bieneusi
RODENTIA	Hystricidae	Atherurus	Atherurus macrourus	Parasite	Enterocytozoonidae	Enterocytozoon	Enterocytozoon bieneusi	Enterocytozoon bieneusi
RODENTIA	Muridae	Rattus	Rattus tanezumi	Parasite	Trichinellidae	Trichinella	Trichinella	Uncharacterised Trichinella
RODENTIA	Muridae	Rattus	Rattus norvegicus	Parasite	Trichinellidae	Trichinella	Trichinella	Uncharacterised Trichinella
RODENTIA	Muridae	Niviventer	Niviventer andersoni	Parasite	Trichinellidae	Trichinella	Trichinella	Uncharacterised Trichinella
RODENTIA	Muridae	Mus	Mus caroli	Parasite	Trichinellidae	Trichinella	Trichinella	Uncharacterised Trichinella
RODENTIA	Muridae	Apodemus	Apodemus chevrieri	Parasite	Trichinellidae	Trichinella	Trichinella	Uncharacterised Trichinella
RODENTIA	Muridae	Berylmys	Berylmys bowersi	Parasite	Trichinellidae	Trichinella	Trichinella	Uncharacterised Trichinella
SCANDENTIA	Tupaiidae	Tupaia	Tupaia belangeri	Parasite	Trichinellidae	Trichinella	Trichinella	Uncharacterised Trichinella
RODENTIA	Muridae	Rattus	Rattus norvegicus	Parasite	Sarcocystidae	Toxoplasma	Toxoplasma gondii	Toxoplasma gondii
RODENTIA	Muridae	Rattus	Rattus tanezumi	Parasite	Sarcocystidae	Toxoplasma	Toxoplasma gondii	Toxoplasma gondii
SCANDENTIA	Tupaiidae	Tupaia	Tupaia belangeri	Parasite	Trichinellidae	Trichinella	Trichinella	Uncharacterised Trichinella
SCANDENTIA	Tupaiidae	Tupaia	Tupaia belangeri	Parasite	Trichinellidae	Trichinella	Trichinella	Uncharacterised Trichinella
RODENTIA	Cricetidae	Cricetulus	Cricetulus barabensis	Parasite	Taeniidae	Echinococcus	Echinococcus	Uncharacterised Echinococcus
RODENTIA	Muridae	Rattus	Rattus norvegicus	Parasite	Babesiidae	Babesia	Babesia microti	Babesia microti
RODENTIA	Muridae	Rattus	Rattus tanezumi	Parasite	Babesiidae	Babesia	Babesia microti	Babesia microti
RODENTIA	Muridae	Bandicota	Bandicota indica	Parasite	Babesiidae	Babesia	Babesia microti	Babesia microti
RODENTIA	Muridae	Rattus	Rattus losea	Parasite	Babesiidae	Babesia	Babesia microti	Babesia microti
RODENTIA	Muridae	Niviventer	Niviventer confucianus	Parasite	Babesiidae	Babesia	Babesia microti	Babesia microti
RODENTIA	Muridae	Niviventer	Niviventer fulvescens	Parasite	Babesiidae	Babesia	Babesia microti	Babesia microti
RODENTIA	Muridae	Rattus	Rattus norvegicus	Parasite	Babesiidae	Babesia	Babesia microti	Babesia microti
RODENTIA	Muridae	Rattus	Rattus tanezumi	Parasite	Babesiidae	Babesia	Babesia microti	Babesia microti
RODENTIA	Muridae	Bandicota	Bandicota indica	Parasite	Babesiidae	Babesia	Babesia microti	Babesia microti
RODENTIA	Muridae	Rattus	Rattus losea	Parasite	Babesiidae	Babesia	Babesia microti	Babesia microti
RODENTIA	Muridae	Niviventer	Niviventer confucianus	Parasite	Babesiidae	Babesia	Babesia microti	Babesia microti
RODENTIA	Muridae	Niviventer	Niviventer fulvescens	Parasite	Babesiidae	Babesia	Babesia microti	Babesia microti
RODENTIA	Muridae	Bandicota	Bandicota indica	Parasite	Babesiidae	Babesia	Babesia microti	Babesia microti
RODENTIA	Muridae	Rattus	Rattus losea	Parasite	Babesiidae	Babesia	Babesia microti	Babesia microti
RODENTIA	Muridae	Niviventer	Niviventer confucianus	Parasite	Babesiidae	Babesia	Babesia microti	Babesia microti
RODENTIA	Muridae	Niviventer	Niviventer fulvescens	Parasite	Babesiidae	Babesia	Babesia microti	Babesia microti
RODENTIA	Muridae	Rattus	Rattus tanezumi	Parasite	Hymenolepididae	Hymenolepis	Hymenolepis	Uncharacterised Hymenolepis
RODENTIA	Muridae	Rattus	Rattus norvegicus	Parasite	Hymenolepididae	Hymenolepis	Hymenolepis	Uncharacterised Hymenolepis
LAGOMORPHA	Ochotonidae	Ochotona	Ochotona curzoniae	Parasite	Hymenolepididae	Hymenolepis	Hymenolepis	Uncharacterised Hymenolepis
RODENTIA	Spalacidae	Eospalax	Eospalax fontanierii	Parasite	Hymenolepididae	Hymenolepis	Hymenolepis	Uncharacterised Hymenolepis
RODENTIA	Muridae	Rattus	Rattus norvegicus	Parasite	Capillariidae	Capillaria	Capillaria hepatica	Capillaria hepatica
RODENTIA	Muridae	Rattus	Rattus norvegicus	Parasite	Capillariidae	Capillaria	Capillaria hepatica	Capillaria hepatica
RODENTIA	Muridae	Rattus	Rattus norvegicus	Parasite	Capillariidae	Capillaria	Capillaria hepatica	Capillaria hepatica
RODENTIA	Muridae	Rattus	Rattus losea	Parasite	Capillariidae	Capillaria	Capillaria hepatica	Capillaria hepatica
RODENTIA	Muridae	Rattus	Rattus tanezumi	Parasite	Capillariidae	Capillaria	Capillaria hepatica	Capillaria hepatica
RODENTIA	Muridae	Rattus	Rattus norvegicus	Parasite	Capillariidae	Capillaria	Capillaria hepatica	Capillaria hepatica
RODENTIA	Muridae	Rattus	Rattus losea	Parasite	Capillariidae	Capillaria	Capillaria hepatica	Capillaria hepatica
RODENTIA	Muridae	Bandicota	Bandicota indica	Parasite	Capillariidae	Capillaria	Capillaria hepatica	Capillaria hepatica
RODENTIA	Muridae	Rattus	Rattus tanezumi	Parasite	Capillariidae	Capillaria	Capillaria hepatica	Capillaria hepatica
RODENTIA	Muridae	Rattus	Rattus norvegicus	Parasite	Capillariidae	Capillaria	Capillaria hepatica	Capillaria hepatica
RODENTIA	Muridae	Rattus	Rattus norvegicus	Parasite	Capillariidae	Capillaria	Capillaria hepatica	Capillaria hepatica
RODENTIA	Muridae	Rattus	Rattus losea	Parasite	Capillariidae	Capillaria	Capillaria hepatica	Capillaria hepatica
RODENTIA	Muridae	Rattus	Rattus tanezumi	Parasite	Capillariidae	Capillaria	Capillaria hepatica	Capillaria hepatica
EULIPOTYPHLA	Soricidae	Suncus	Suncus murinus	Parasite	Capillariidae	Capillaria	Capillaria hepatica	Capillaria hepatica
RODENTIA	Muridae	Rattus	Rattus norvegicus	Parasite	Capillariidae	Capillaria	Capillaria hepatica	Capillaria hepatica
RODENTIA	Muridae	Rattus	Rattus tanezumi	Parasite	Capillariidae	Capillaria	Capillaria hepatica	Capillaria hepatica
RODENTIA	Muridae	Mus	Mus musculus	Parasite	Capillariidae	Capillaria	Capillaria hepatica	Capillaria hepatica
RODENTIA	Muridae	Niviventer	Niviventer confucianus	Parasite	Capillariidae	Capillaria	Capillaria hepatica	Capillaria hepatica
RODENTIA	Muridae	Apodemus	Apodemus agrarius	Parasite	Capillariidae	Capillaria	Capillaria hepatica	Capillaria hepatica
RODENTIA	Cricetidae	Tscherskia	Tscherskia triton	Parasite	Capillariidae	Capillaria	Capillaria hepatica	Capillaria hepatica
RODENTIA	Muridae	Meriones	Meriones meridianus	Parasite	Capillariidae	Capillaria	Capillaria hepatica	Capillaria hepatica
RODENTIA	Muridae	Meriones	Meriones unguiculatus	Parasite	Capillariidae	Capillaria	Capillaria hepatica	Capillaria hepatica
RODENTIA	Dipodidae	Scarturus	Scarturus elater	Parasite	Capillariidae	Capillaria	Capillaria hepatica	Capillaria hepatica
RODENTIA	Muridae	Leopoldamys	Leopoldamys edwardsi	Parasite	Capillariidae	Capillaria	Capillaria hepatica	Capillaria hepatica
RODENTIA	Muridae	Leopoldamys	Leopoldamys edwardsi	Parasite	Capillariidae	Capillaria	Capillaria hepatica	Capillaria hepatica
RODENTIA	Muridae	Mus	Mus musculus	Parasite	Capillariidae	Capillaria	Capillaria hepatica	Capillaria hepatica
RODENTIA	Muridae	Rattus	Rattus norvegicus	Parasite	Capillariidae	Capillaria	Capillaria hepatica	Capillaria hepatica
RODENTIA	Muridae	Rattus	Rattus tanezumi	Parasite	Capillariidae	Capillaria	Capillaria hepatica	Capillaria hepatica
RODENTIA	Muridae	Mus	Mus musculus	Parasite	Trypanosomatidae	Trypanosoma	Trypanosoma lewisi	Trypanosoma lewisi
RODENTIA	Muridae	Mus	Mus musculus	Parasite	Sarcocystidae	Toxoplasma	Toxoplasma gondii	Toxoplasma gondii
RODENTIA	Sciuridae	Marmota	Marmota himalayana	Parasite	Sarcocystidae	Toxoplasma	Toxoplasma gondii	Toxoplasma gondii
RODENTIA	Dipodidae	Orientallactaga	Orientallactaga sibirica	Parasite	Sarcocystidae	Toxoplasma	Toxoplasma gondii	Toxoplasma gondii
RODENTIA	Muridae	Apodemus	Apodemus agrarius	Parasite	Trypanosomatidae	Trypanosoma	Trypanosoma lewisi	Trypanosoma lewisi
RODENTIA	Muridae	Rattus	Rattus norvegicus	Parasite	Trypanosomatidae	Trypanosoma	Trypanosoma lewisi	Trypanosoma lewisi
RODENTIA	Muridae	Rattus	Rattus tanezumi	Parasite	Sarcocystidae	Toxoplasma	Toxoplasma gondii	Toxoplasma gondii
RODENTIA	Muridae	Rattus	Rattus tanezumi	Parasite	Sarcocystidae	Toxoplasma	Toxoplasma gondii	Toxoplasma gondii
RODENTIA	Muridae	Rattus	Rattus tanezumi	Parasite	Sarcocystidae	Toxoplasma	Toxoplasma gondii	Toxoplasma gondii
RODENTIA	Muridae	Rattus	Rattus tanezumi	Parasite	Sarcocystidae	Toxoplasma	Toxoplasma gondii	Toxoplasma gondii
RODENTIA	Muridae	Rattus	Rattus losea	Parasite	Sarcocystidae	Toxoplasma	Toxoplasma gondii	Toxoplasma gondii
RODENTIA	Muridae	Rattus	Rattus losea	Parasite	Sarcocystidae	Toxoplasma	Toxoplasma gondii	Toxoplasma gondii
RODENTIA	Muridae	Apodemus	Apodemus agrarius	Parasite	Sarcocystidae	Toxoplasma	Toxoplasma gondii	Toxoplasma gondii
EULIPOTYPHLA	Soricidae	Suncus	Suncus murinus	Parasite	Sarcocystidae	Toxoplasma	Toxoplasma gondii	Toxoplasma gondii
RODENTIA	Muridae	Apodemus	Apodemus agrarius	Virus	Flaviviridae	Flavivirus	Tick-borne encephalitis virus	Tick-borne encephalitis virus
RODENTIA	Muridae	Rattus	Rattus norvegicus	Parasite	Angiostrongylidae	Angiostrongylus	Angiostrongylus cantonensis	Angiostrongylus cantonensis
RODENTIA	Muridae	Rattus	Rattus norvegicus	Parasite	Angiostrongylidae	Angiostrongylus	Angiostrongylus cantonensis	Angiostrongylus cantonensis
RODENTIA	Muridae	Rattus	Rattus norvegicus	Parasite	Angiostrongylidae	Angiostrongylus	Angiostrongylus cantonensis	Angiostrongylus cantonensis
RODENTIA	Muridae	Rattus	Rattus norvegicus	Parasite	Angiostrongylidae	Angiostrongylus	Angiostrongylus cantonensis	Angiostrongylus cantonensis
RODENTIA	Muridae	Rattus	Rattus norvegicus	Parasite	Angiostrongylidae	Angiostrongylus	Angiostrongylus cantonensis	Angiostrongylus cantonensis
RODENTIA	Muridae	Rattus	Rattus norvegicus	Parasite	Angiostrongylidae	Angiostrongylus	Angiostrongylus cantonensis	Angiostrongylus cantonensis
RODENTIA	Muridae	Rattus	Rattus norvegicus	Parasite	Angiostrongylidae	Angiostrongylus	Angiostrongylus cantonensis	Angiostrongylus cantonensis
RODENTIA	Muridae	Rattus	Rattus norvegicus	Parasite	Angiostrongylidae	Angiostrongylus	Angiostrongylus cantonensis	Angiostrongylus cantonensis
RODENTIA	Muridae	Rattus	Rattus norvegicus	Parasite	Angiostrongylidae	Angiostrongylus	Angiostrongylus cantonensis	Angiostrongylus cantonensis
RODENTIA	Muridae	Rattus	Rattus norvegicus	Parasite	Angiostrongylidae	Angiostrongylus	Angiostrongylus cantonensis	Angiostrongylus cantonensis
RODENTIA	Cricetidae	Alexandromys	Alexandromys fortis	Virus	Flaviviridae	Flavivirus	Tick-borne encephalitis virus	Tick-borne encephalitis virus
RODENTIA	Cricetidae	Alexandromys	Alexandromys fortis	Parasite	Angiostrongylidae	Angiostrongylus	Angiostrongylus cantonensis	Angiostrongylus cantonensis
LAGOMORPHA	Ochotonidae	Ochotona	Ochotona dauurica	Parasite	Angiostrongylidae	Angiostrongylus	Angiostrongylus cantonensis	Angiostrongylus cantonensis
RODENTIA	Sciuridae	Spermophilus	Spermophilus dauricus	Parasite	Angiostrongylidae	Angiostrongylus	Angiostrongylus cantonensis	Angiostrongylus cantonensis
RODENTIA	Sciuridae	Spermophilus	Spermophilus dauricus	Parasite	Angiostrongylidae	Angiostrongylus	Angiostrongylus cantonensis	Angiostrongylus cantonensis
EULIPOTYPHLA	Soricidae	Suncus	Suncus murinus	Parasite	Angiostrongylidae	Angiostrongylus	Angiostrongylus cantonensis	Angiostrongylus cantonensis
RODENTIA	Muridae	Mus	Mus musculus	Parasite	Cryptosporidiidae	Cryptosporidium	Cryptosporidium parvum	Cryptosporidium parvum
RODENTIA	Sciuridae	Spermophilus	Spermophilus erythrogenys	Parasite	Cryptosporidiidae	Cryptosporidium	Cryptosporidium parvum	Cryptosporidium parvum
[truncated: 2,062 more rows]
